# Supplementary material for: A Combination of Species Identification and STR Profiling Identifies Cross-contaminated Cells from 482 Human Tumor Cell Lines
Source: Sci Rep. 2017 Aug 29;7:9774. doi: 10.1038/s41598-017-09660-w (PMC5575032; doi:10.1038/s41598-017-09660-w)
Supplement: Supplementary file 2 — Supplementary table S1-S5 [file 41598_2017_9660_MOESM2_ESM.xls]

## Sheet: Table S1
Supplementary Table S1. List of authenticated human tumor cell lines.
Cells	Tissue origin	Established by Chinese Scholars	Reference STR profile	Amelogenin	D5S818	D21S11	D7S820	CSF1PO	D2S1338	D3S1358	vWA	D8S1179	D16S539	TPOX	TH01	D19S433	D18S51	FGA	D13S317	Penta E	D6S1043	D12S391
5637	Bladder Carcinoma	No	the highest match from the DSMZ database	X,X	11,12	36,36	10,11	11,11	25,25	15,17	18,18	10,16	9,9	8,8	7,9	13,15	16,18	22,22	11,11	10,12	16,20	20,20
769-P	Renal Cell Carcinoma	No	the highest match from the DSMZ database	X,X	12,12	28,29	10,11	11,12	18,18	16,16	18,18	12,16	9,13	8,11	6,9.3	14,15	14,17	20,22	10,14
786-0	Renal Cell Carcinoma	No	the highest match from the DSMZ database	X,Y	9,9	29,30	11,11	10,10	17,18	16,16	15,17	13,13	12,12	8,11	6,6	15,15	13,14	24,24	8,8	7,16	11,11	17,18
A-204	Rhabdomyosarcoma	No	the highest match from the DSMZ database	X,X	12,12	28,30	8,10	10,13	17,22	14,17	15,17	13,15	11,12	8,9	8,9.3	12,13	17,18	21,21	11,12
A375	Melanoma	No	the highest match from the DSMZ database	X,X	12,12	29,30	9,9	11,12	16,16	15,17	16,17	11,14	9,9	8,10	8,8	13,14.2	12,17	23,23	11,14
A-431	Skin Squamous Cell Carcinoma	No	the highest match from the DSMZ database	X,X	12,13	28,28	10,10	11,12	17,20	14,20	15,17	13,13	12,14	11,11	9,9	15,15.2	13,17	20,20	9,13
A498	Renal Cell Carcinoma	No	the highest match from the DSMZ database	X,X	11,13	28,32	10,11	11,12	26,26	15,15	18,18	13,15	12,12	8,11	6,9.3	12,12	17,17	18,20	12,12	10,14	11,11	21,21
A549	Lung Carcinoma	No	the highest match from the DSMZ database	X,Y	11,11	29,29	8,11	10,12	24,24	16,16	14,14	13,14	11,12	8,11	8,9.3	13,13	14,17	23,23	11,11	7,11	11,13	18,18
ACHN	Renal Cell Carcinoma	No	the highest match from the DSMZ database	X,X	12,12	30,30	9,11	11,11	17,17	17,17	16,17	12,12	12,13	8,11	8,8	14,15	16,16	22,22	12,12
AGS	Gastric Carcinoma	No	the highest match from the DSMZ database	X,X	9,12	29,29	10,11	11,12	20,22	16,16	16,17	13,13	11,13	11,12	6,7	12.2,16	13,13	23,24	12,12	13,16	12,12	19,20
AMO.1	Lymphoma	No	the highest match from the DSMZ database	X,X	12,12	20,33.2	9,11	12,12	19,19	15,18	17,18	13,15	9,13	8,9	7,9	15.2,15.2	15,18	19,24	8,8	11,11	11,19	17,19
AsPC-1	Pancreatic Carcinoma	No	the highest match from the DSMZ database	X,X	12,12	28,30	12,13	10,13	22,23	16,16	17,17	13,15	11,11	8,10	7,9.3	14,14	18,18	24,24	9,12	5,12	11,20	19,19
BE(2)-M17	Neuroblastoma	No	the highest match from the DSMZ database	X,X	12,12	30,32.2	9,10	10,10	23,23	19,19	18,18	13,14	9,11	11,11	6,6	12,13	16,26	22,25	11,11
BeWo	Choriocarcinoma	No	the highest match from the DSMZ database	X,Y	10,11	30,30	10,12	11,12	21,24	15,15	16,16	12,12	13,14	8,8	9,9.3	13,15	14,16	22,23,24	9,11
BT-20	Breast Carcinoma	No	the highest match from the DSMZ database	X,X	12,12	28,29	10,10	12,12	19,19	17,17	16，17	12,12	11，14	11,11	7，9.3	15,15	17,17	22,24	11,11
BT474	Breast Carcinoma	No	the highest match from the DSMZ database	X,X	11,13	28,32.2	9,12	10,11	19,19	17,17	15,16	10,12	9,11	8,8	7,7	14,17	13,18	22,25	11,11
BT549	Breast Carcinoma	No	the highest match from the DSMZ database	X,X	11,11	32.2,32.2	9,10	10,12	17,17	18,18	15,15	14,16	8,8	8,8	9.3,9.3	15.2,15.2	15,15	19,19	11,11
BxPC-3	Pancreatic Carcinoma	No	the highest match from the DSMZ database	X,X	11,11	29,29	10,13	13,13	17,19	14,16	14,18	13,13	9,11	8,8	9,9	13,16.2	12,12	20,21	11,11
C33A	Cervical Carcinoma	No	the highest match from the DSMZ database	X,X	11,12	29,31	10,10	12,12	23,25	16,16	18,20	10,14	13,14	9,9	7,8	11,13	15,18	21,26	13,13	6,8	9,12	18,27
CA46	Lymphoma	No	the highest match from the DSMZ database	X,X	13,13	28,29	11,12	10,12	20,22	16,18	15,16	15,15	11,12	8,9	7,7	15.2,15.2	13,16	19,23	8,8	5,11	18,18	17,21
Caco-2	Colorectal Carcinoma	No	the highest match from the DSMZ database	X,X	12,13	30,32	11,12	11,11	17,25	14,17	16,18	12,14	12,13	9,11	6,6	15,15	12,12	19,19	11,13,14
Caki-1	Renal Cell Carcinoma	No	the highest match from the DSMZ database	X,X	11,12	28,30	8,12	10,11	17,18	17,17	15,17	12,14	12,12	8,11	6,8	14,14	14,14	26,26	11,12
Caki-2	Renal Cell Carcinoma	No	the highest match from the DSMZ database	X,Y	11,11	27,31	12,12	10,12	17,20	14,14	16,17	10,10	9,13	9,11	6,6	13,14	17,17	22,22	10,10
CAL27	Oral Squamous Cell Carcinoma	No	the highest match from the DSMZ database	X,X	11,12	28,29	10,10	10,12	23,24	16,16	14,17	13,15	11,12	8,8	6,9.3	14,15.2	13,13	25,25	10,11	7,7	12,12	18.3,20
Calu-3	Lung Carcinoma	No	the highest match from the DSMZ database	X,X	11,11	28,30	10,11	11,12	19,19	15,18	16,17	11,15	12,14	8,8	6,9.3	12,13	14,17	25,25	12,12
CALU-6	Lung Carcinoma	No	the highest match from the DSMZ database	X,X	11,11	31,31	10,10	12,12	17,26	16,16	17,17	10,14	13,13	8,8	9,9	13,13	12,16	22,22	11,11	5,14	13,19	24,24
CaoV-3	Ovarian Carcinoma	No	the highest match from the DSMZ database	X,X	12,12	30,30	10,10	10,13	16,17	16,16	16,18	9,14	9,9	8,10	7,7	14,17	18,18	24,24	12,15	11,15	12,12	23,23
CAOV-4	Ovarian Carcinoma	No	the highest match from the DSMZ database	X,X	11,11	28,33.2	8,10	10,10	17,20	16,16	16,17	12,12	9,11	8,9	6,9.3	11,12	21,21	22,22	12,14	12,13	19,19	18,22
Caski	Cervical Carcinoma	No	the highest match from the DSMZ database	X,X	13,13	30,30	11,11	10,10	21,21	15,15	17,17	14,15	11,12	8,8	7,7	15,16	17,17	21,21	8,12	5,5	11,14	18,18
CFPAC-1	Pancreatic Carcinoma	No	the highest match from the DSMZ database	X,Y	10,11	30,31.2	8,10	10,10	18,23	16,16	17,17	11,15	9,11	8,8	8,8	13,15	12,12	21,22	12,12
Colo 201	Colorectal Carcinoma	No	the highest match from the DSMZ database	X,X	10,13	30.2,33.2	9,10	11,12	17,18	16,16	15,15	9,14	12,13	11,11	8,9	13,14	18,18	21,23	10,12
COLO 320DM	Colorectal Carcinoma	No	the highest match from the DSMZ database	X,X	12,12	32.2,32.2	9,12	11,11	18,25	17,17	15,18	13,13	11,12	8,9	9,9	16.2,16.2	15,15	20,20	11,11
Colo205	Colorectal Carcinoma	No	the highest match from the DSMZ database	X,X	10,13	30.2,33.2	9,10	11,12	17,18	16,16	15,15	9,14	12,13	11,11	8,9	13,14	18,18	21,23	10,10
CW-2	Colorectal Carcinoma	No	the highest match from the DSMZ database	X,X	11,13	31,31	10,13	11,14	18,19	16,17	18,21	15,17	9,9	11,14	8,12	7,8	12,14.2	12,13	21,22	16,16	9,11	19,20
D283	Medulloblastoma	No	the highest match from the DSMZ database	X,Y	11,11	28,30.2	10,10	9,12	17,23	15,15	16,18	12,13	11,11	8,11	7,7	13,14	16,18	20,23	8,10	7,10	12,13	19,22
D341 Med	Medulloblastoma	No	the highest match from the DSMZ database	X,Y	11,12	30,31	9,13	10,11	17,17	16,18	17,18	14,14	12,14	8,11	6,9.3	13,13	12,17	19,23	11,13
Daoy	Medulloblastoma	No	the highest match from the DSMZ database	X,X	11,13	29,31.2	8,10	11,11	16,17	15,15	14,20	13,15	10,10	8,10	9,9	14,14.2	12,12	23,23	13,14
Daudi	Lymphoma	No	the highest match from the DSMZ database	X,Y	8,13	34,35	8,10	12,12	17,24	16,18	15,17	14,14	10,12	8,11	6,7	12,14	16,18	21,26	11,12	7,9	11,20	17,20
DLD-1	Colorectal Carcinoma	No	the highest match from the DSMZ database	X,Y	13,13	29,32.2	10,12	11,12	17,25	17,17	18,19	15,15	12,13	7,14	8,11	7,9.3	14,16	11,17	22,22	11,13	8,11	19,22
DMS153	Lung Carcinoma	No	the highest match from the DSMZ database	X,X	12,12	26.2,30	8,10	10,10	17,20	17,17	14,15	12,14	12,13	11,11	7,9.3	12.1,15	16,17	21,21	13,13
DU145	Prostate Carcinoma	No	the highest match from the DSMZ database	X,Y	10,13	30,33	7,10,11	10,11	16,16	16,16	17,18,19	13,14	11,13	11,11	7,7	13,13	12,12	21,22	12,13,14
Du4475	Breast Carcinoma	No	the highest match from the DSMZ database	X,X	11,11	29,31.2	9,10	9,12	20,25	14,16	17,17	10,13	11,12	8,8	6,8	14,14	14,16	22,25	11,14
EB-3	Lymphoma	No	the highest match from the DSMZ database	X,Y	9,10	29,29	11,11	12,15	17,22	15,16	17,19	14,14	10,12	6,9	7,7	12.2,16.2	15,17	22,22	12,14
ES-2	Ovarian Carcinoma	No	the highest match from the DSMZ database	X,X	11,13	32.2,33.2	11,11	10,15	17,23	15,18	16,17	14,14	11,13	8,12	9.3,9.3	15,15.2	13,15	21,21	11,11
G401	Renal Cell Carcinoma	No	the highest match from the DSMZ database	X,Y	13,13	31,32.2	11,14	11,13	18,24	16,18	16,16	13,14	12,12	8,11	8,9.3	13,14	14,14	24,27	9,14
GBC-SD	Gallbladder Carcinoma	No	the highest match from the DSMZ database	X,Y	11,11	30,31	11,12	11,11	17,24	17,17	16,17	10,12	11,13	12,12	11,11	7,10	14,15.2	14,21	23,23	20,20	8,12	19,20
H4	Glinoma	No	the highest match from the DSMZ database	X,Y	10,12	30,31	8,11	10,12	18,25	17,18	14,18	9,12	11,12	8,11	7,9	12,12	14,16	19,25	12,12	5,12	19,19	15,20
HCC1500	Breast Carcinoma	No	the highest match from the DSMZ database	X,X	11,13	27,30	11,11	10,10	18,23	15,15	16,16	13,14	9,10	8,8	9,9	13,13	13,13	23,23	10,10	7,7	17,17	19,22
HCC1937	Breast Carcinoma	No	the highest match from the DSMZ database	X,X	12,12	28,28	9,10	12,12	25,25	18,18	16,17	12,13	13,14	11,11	6,6	14,15	12,12	20,22	13,13	13,13	11,11	21,21
HCC38	Breast Carcinoma	No	the highest match from the DSMZ database	X,X	9,9	27,28	10,10	12,12	17,19	18,18	16,17	8,10	10,14	9,12	9.3,9.3	13,15	15,15	24,24	12,14	5,11	14,14	18,18.3
HCC827	Lung Carcinoma	No	the highest match from the DSMZ database	X,X	12,12	31,31	11,12	11,11	17,24	17,17	18,18	12,12	12,12	8,8	6,6	14,14	13,13	24,24	9,9	20,20	12,12	17,17
HCT116	Colorectal Carcinoma	No	the highest match from the DSMZ database	X,Y	10,11	29,30	11,12	7,10	16,16	12,18,19	17,22	14,14	11,13	8,8	8,9	12,13	16,17	18,23	10,12	13,14	13,14	17,21
HCT-116 WT	Colorectal Carcinoma	No	the highest match from the DSMZ database	X,X	10,11	29,30	11,12	7,10	16,16	12,18,19,20	17,18,21,22	13,14,15	11,13				5,16,17	18,24	10,12
HCT-15	Colorectal Carcinoma	No	the highest match from the DSMZ database	X,Y	13,13	29,32.2	10,12	12,12	17,25	17,17	18,19	15,15	12,13	8,11	7,9.3	14,16	11,17	22,22	8,11
HCT-8	Colorectal Carcinoma	No	the highest match from the DSMZ database	X,X	13,13	29,32.2	10,11.3	12,12	17,25	17,17	18,19	15,15	12,13	8,11	7,9.3	14,16	11,17	22,22	8,11	7,14	11,13	19,22
HEC-1B	Endometrial Adenocarcinoma	No	the highest match from the DSMZ database	X,X	11,13	30,31	9,11	10,12	18,19	15,15	18,18	13,14	11,12	8,11	6,7	13,13	16,20	21,21	11,16	11,11	12,18	18,19
HELA	Cervical Carcinoma	No	the highest match from the DSMZ database	X,X	11,12	27,28	8,12	9,10	17,17	15,18	16,18	12,13	9,10	8,12	7,7	13,14	16,16	18,21	13.3,13.3	7,17	18,18	20,25
Hep 3b	Liver Carcinoma	No	the highest match from the DSMZ database	X,X	13,13	30,31	8,10	8,8	21,25	15,15	17,17	12,12	10,10	9,9	6,7	12.2,14	20,20	18,18	12,14	5,16	12,17	17,19.3
HepG2	Liver Carcinoma	No	the highest match from the DSMZ database	X,Y	11,12	29,31	10,10	10,11	19,20	15,16	17,17	15,16	12,12	8,9	9,9	15.2,15.2	13,14	22,25	9,13	15,20	13,13	21,25
HGC-27	Gastric Carcinoma	No	the highest match from the DSMZ database	X,X	12,12	30,33	11,12,13	12,12	22,24	17,17	14,14	11,16	10,11	8,8	9,9	14,14	16,17	22,22	10,11	18,18	18,18	20,22
HL60	Leukemia	No	the highest match from the DSMZ database	X,X	12,12	29,30	11,12	13,14	17,17	16,16	16,16	13,13	11,11	8,11	7,8	14,14	14,15	22,24	8,11
HOS	Osteosarcoma	No	the highest match from the DSMZ database	X,X	13,13	31.2,32.2	11,12	12,12	24,25	15,15	18,18	14,14	10,13	8,11	6,6	13,13	14,14	24,24	12,12
HPAC	Pancreatic Carcinoma	No	the highest match from the DSMZ database	X,X	12,12	30,30	10,12	13,13	19,23	15,17	15,17	12,14	9,10	10,11	9.3,9.3	14,14	16,16	24,24	11,11	15,17	18,18	17,18
Hs578T	Breast Carcinoma	No	the highest match from the DSMZ database	X,X	11,11	29,32.2	10,10	13,13	17,26	16,16	17,17	13,13	12,12	13,14	8,8	9,9.3	14,15	16,16	23,24	12,12	11,11	19,19
HS683	Glinoma	No	the highest match from the DSMZ database	X,Y	11,12	27,33.2	11,11	9,13	18,20	14,16	18,20	12,13	9,10	8,11	6,8	14,14	12,14	21.2,22	8,12
Hs766T	Pancreatic Carcinoma	No	the highest match from the DSMZ database	X,X	11,11	28,28	10,10	12,12	18,26	16,16	18,18	12,14	9,12	8,8	6,9.3	15,15	13,13	19,20	8,11
HT1080	Fibrosarcoma	No	the highest match from the DSMZ database	X,Y	11,13	28,30	9,10	12,12	25,26	16,16	14,19	13,14	9,12	8,8	6,6	13.2,15	12,18	22,25	12,14
HT-29	Colorectal Carcinoma	No	the highest match from the DSMZ database	X,X	11,12	29,30	10,10	11,12	19,23	15,16.3	17,19	10,16	11,12	8,9	6,9	14,14	13,13	20,22	11,12
HUH-6	Liver Carcinoma	No	the highest match from the DSMZ database	X,Y	8,11	29,30	11,12	10,12	18,18	14,17	14,17	10,11	10,11	8,8	7,8	12,12.2	13,21	19,24	8,12	11,11	13,18	18,20
HUH-7	Liver Carcinoma	No	the highest match from the DSMZ database	X,X	12,12	30,30	11,11	11,11	19,19	15,15	16,18	14,14	10,10	8,11	7,7	13,14	15,15	22,23	10,11	11,11	13,15	20,21
HuT 78	Leukemia	No	the highest match from the DSMZ database	X,Y	11,12	30,30	8,11	11,12	20,25	15,16	14,15	12,14	11,12	8,9	8,9	14,14	18,18	21,25	8,12
HuT102	Lymphoma	No	the highest match from the DSMZ database	X,Y	8,13	28,29	8,10	8,11	19,23	15,16	16,19	13,15	12,12	7,8	6,6	7,8	14,14.2	20,20	24,24	11,18	11,13	16,19
HuTu-80	Duodenal Carcinoma	No	the highest match from the DSMZ database	X,Y	12,13	31,32.2	9,11	11,13	17,21	15,17	16,18	15,15	10,11	9,11	7,7	13,15.2	14,17	21,23	8,11
I 2.1	Leukemia	No	the highest match from the DSMZ database	X,X	9,9	31.2,33.2	8,10	11,12	19,23	15,17	17,18	12,14	11,11	8,10	6,9.3	13,15.2	13,21	19,22	8,11
IMR 32	Neuroblastoma	No	the highest match from the DSMZ database	X,Y	11,12	30,31	9,10	11,12	23,24	16,16	15,15	13,13	8,8	11,11	7,9.2	14,15	12,15	21,24	9,9
J82	Bladder Carcinoma	No	the highest match from the DSMZ database	X,Y	12,13	30,30	9,11	10,11	19,19	16,18	17,18	8,13	11,12	11,12	9.3,9.3	12,13	10,12	20,24	10,12
JEG-3	Choriocarcinoma	No	the highest match from the DSMZ database	X,Y	10,11	30,30	10,12	11,12	24,24	15,16	16,16	12,12	13,14	8,8	9,9.3	13,15	14,14	23,24	9,11
Jurkat	Leukemia	No	the highest match from the DSMZ database	X,Y	9,9	31.2,33.2	8,10	11,12	19,23	15,15	18,18	13,14	11,11	8,10	6,9.3	14,15.2	13,21	20,21	8,12
K562	Leukemia	No	the highest match from the DSMZ database	X,X	11,12	29,30,31	9,11	9,10	17,17	16,16	16,16	12,12	11,12	8,9	9.3,9.3	14.14.2	15,16	21,24	8,8
KLE	Endometrial Carcinoma	No	the highest match from the DSMZ database	X,X	9,12	28,30	11,12	13,14	18,19	17,17	16,16	8,14	11,12	8,11	6,7	15,15	13,17	23,25	12,12
KMS-11	Myeloma	No	the highest match from the DSMZ database	X,X	10,12	28,30	11,12	13,13	18,21	15,15	17,18	13,13	9,13	12,12	6,9	12.2,14	13,14	22,24	12,12	15,16	12,12.3	21,23
KU812	Leukemia	No	the highest match from the DSMZ database	X,Y	10,10	30,31.2	12,12	12,13	18,18	15,15	15,15	11,15	9,9	12,12	9,9	13,14	13,13	22,24	8,8	5,19	11,11	17,17
KYSE 150	Esophageal Carcinoma	No	the highest match from the DSMZ database	X,X	12,13	30,31	10,10	12,13	25,25	15,16	16,17	10,15	9,11	8,8	7,9	15,15.2	14,14	21,24	8,11	12,18	18,20	19,22
KYSE 180	Esophageal Carcinoma	No	the highest match from the DSMZ database	X,X	8,11	30,30	9,12	12,13	27,27	15,15	16,17	10,12	9,10	11,11	7,7	14,15.2	20,21	19,21	9,12	5,12	11,11	18,19
KYSE 30	Esophageal Carcinoma	No	the highest match from the DSMZ database	X,X	11,11	28,28	11,11.3	10,10	23,23	15,16	16,18,19	12,15	10,12	9,9	9,9	14,2,15.2	14,14	24,24	9,9	13,13	11,20	17,19
KYSE 450	Esophageal Carcinoma	No	the highest match from the DSMZ database	X,X	10,13	30,30	11,12	11,12	19,23	18,18	14,14	10,10	9,9	8,8	8,9,11	13,14.2	13,13	24,24	11,12	11,11	10,11	22,22
KYSE 510	Esophageal Carcinoma	No	the highest match from the DSMZ database	X,X	11,11	31,31	11,12	11,13	20,23	17,17	14,14	10,10	9,9	8,8	9,9	15,15	15,15	22,22	12,12	16,16	14,14	18,21
KYSE 70	Esophageal Carcinoma	No	the highest match from the DSMZ database	X,X	12,12	30,30	8,11	12,12	16,16	15,15	16,18	12,12	13,13	8,12	7,7	13,15.2	13,13	21,21	11,12	11,11	13,13	19,24
LAMA84	Leukemia	No	the highest match from the DSMZ database	X,X	11,12	29,31	11,11	11,12	17,19	14,17	14,17	10,15	11,11	10,11	6,7	13,13	13,13	21,22	11,12	7,7	10,20	18,24
Li-7	Liver Carcinoma	No	the highest match from the DSMZ database	X,X	9,11	30,30	10,11	12,12	17,19	15,16	16,19	13,14	9,9	5,19	8,11	7,7	12,14	16,16	20,20	10,12	11,11	22,24
LN-18	Glinoma	No	the highest match from the DSMZ database	X,Y	11,13	28,28	8,10	12,12	17,20	15,16	17,18	12,14	11,13	8,8	7,9	12,15	17,19	19,23	12,13	7,10	12,19	17,19
LN-229	Glinoma	No	the highest match from the DSMZ database	X,X	11,12	29,30	8,11	12,12	19,20	16,17	16,19	13,14	12,12	8,8	9.3,9.3	12,17.2	13,15	23,23	10,11	7,16	11,11	20,22
LNCaP	Prostate Carcinoma	No	the highest match from the DSMZ database	X,Y	11,12	29,32.2	8.1,9.1,10.3	10,11	16,17	16,16	16,18	12,14	11,11	8,9	9,9	13.2,15	9,11,12	19,20	10,12
LoVo	Colorectal Carcinoma	No	the highest match from the DSMZ database	X,Y	11,13	29,31.2	10,11	10,11,13,14	17,18	14,OL	17,18	10,10	9,12	8,9	9.3,9.3	14,15	13,18	18,20	8,11
LS174T	Colorectal Carcinoma	No	the highest match from the DSMZ database	X,X	11,15	29,31	OL,11	10,14	18,22	15,17	15,17	12,16	11,13	8,9	6,7	14,15	11,13	21,22	10,10
LS180	Colorectal Carcinoma	No	the highest match from the DSMZ database	X,X	10,15	29,31	10.3,11	10,12	18,22	15,17	15,18	12,16	11,12	8,9	6,7	14,15	11,13	21,22	10,10
MCF 7B	Breast Carcinoma	No	the highest match from the DSMZ database	X,X	11,12	30,30	8,9	10,10	21,23	16,16	14,15	10,14	11,12	9,12	6,6	13,14	14,14	23,25	11,11
MCF-7	Breast Carcinoma	No	the highest match from the DSMZ database	X,X	11,12	30,30	8,9	10,10	21,23	16,16	14,15	10,14	11,12	9,12	6,6	13,14	14,14	23,24,25	11,11
MDA-MB-134VI	Breast Carcinoma	No	the highest match from the DSMZ database	X,X	11,12	26,28	10,11	10,12	17,18	15,17	14,15	14,14	13,13	8,11	6,9	13,15	10,16	21,22	8,8
MDA-MB-157	Breast Carcinoma	No	the highest match from the DSMZ database	X,X	12,12	31,31.2	10,11	10,10	25,25	16,16	15,15	12,14	11,11	11,11	7,8	14.2,14.2	16,16	23,23	11,11
MDA-MB-175-VII	Breast Carcinoma	No	the highest match from the DSMZ database	X,X	11,11	29,30	11,12	7,8	17,22	16,18	15,18	14,17	11,13	6,8	7,7	12.2,15	15,15	23,26	11,12	8,15	12,19,21	18,20
MDA-MB-231	Breast Carcinoma	No	the highest match from the DSMZ database	X,X	12,12	30,33.2	8,9	12,13	20,21	16,16	15,18	13,13	12,12	8,9	7,9.3	11,14	11,16	22,23	13,13	11,11	18,18	17,18
MDA-MB-361	Breast Carcinoma	No	the highest match from the DSMZ database	X,X	10,11	30,32.2	9,12	12,12	19,20	16,16	17,17	15,15	11,12	8,11	9.3,9.3	12.2,14	12,15	20,24	11,11	8,14	14,18	21,22,23
MDA-MB-415	Breast Carcinoma	No	the highest match from the DSMZ database	X,X	11,13	27,28	9,10	10,12	19,24	17,17	17,17	8,12	13,13	8,8	7,9.3	13,13.2	13,13	22,22	11,13	7,16	10,12	19,23
MDA-MB-436	Breast Carcinoma	No	the highest match from the DSMZ database	X,X	13,13	30,31.2	10,10	12,12	23,23	18,18	14,20	10,14	9,11	8,8	9.3,9.3	13,13	12,12	21,24	10,10
MDA-MB-453	Breast Carcinoma	No	the highest match from the DSMZ database	X,X	11,11	29,31	10,10	10,12	23,24	15,OL	17,18	10,12	9,9	10,10	6,6	13,14	15,20	18,23	12,12
MDA-MB-468	Breast Carcinoma	No	the highest match from the DSMZ database	X,X	12,12	27,28	8,8	12,12	17,25	15,15	18,18	13,13	9,9	8,9	7,7	12,13	17,17	23,23	12,12	5,5	13,23	18,18
MEG-01	Leukemia	No	the highest match from the DSMZ database	X,Y	13,13	29,29	11,11	10,10	19,19	15,15	16,16	14,15	9,9	8,11	7,7	14,15.2	18,22	26,26	8,8	15,15	14,18	19,19
MG-63	Osteosarcoma	No	the highest match from the DSMZ database	X,Y	11,12	30,30	10,11.1	10,12	17,24	15,20	16,19	13,13	11,12	8,11	9.3,9.3	13,14	12,16	21,25	11,11
MKN-45	Gastric Carcinoma	No	the highest match from the DSMZ database	X,X	10,11	31,31	10,11	12,12	OL	15,16	19,19	13,17	10,10	8,8	7,7	14,16.2	16,16	19,24	8,11
MM.1S	Myeloma	No	the highest match from the DSMZ database	X,X	8,12	29,30	10,11	9,14	21,22	16,17	15,17	14,14	12,12	8,8	7,8	13,13	11,16	20,24	13,13	13,15	14,19	17,24
Mo7e	Leukemia	No	the highest match from the DSMZ database	X,X	11,11	30,32.2	11,11	9,10	19,25	16,19	16,18	13,16	11,11	8,8	6,8	14,15	15,20	18,22	10,11	12,14	13,19	23,24
MOLT-4	Leukemia	No	the highest match from the DSMZ database	X,Y	12,12	28,29,30,31	8,10,11	11,12,13	23,24	14,16	17,18	9,14	11,14	8,8	6,8	14,15	13,17	22,23,24,25	12,13	14,16	15,15	16,17,18,19
NCI-H1299	Lung Carcinoma	No	the highest match from the DSMZ database	X,X	11,11	32.2,32.2	10,10	12,12	23,24	17,17	16,18	10,13	12,13	8,8	6,9.3	14,14	16,16	20,20	12,12	11,11	11,11	21,22
NCI-H1395	Lung Carcinoma	No	the highest match from the DSMZ database	X,X	12,12	29,29	8,8	12,12	17,24	15,15	14,17	12,14	11,13	8,8	6,9.3	13,16	12,14	18,23	10,14	7,7	18,19	20,22
NCI-H1650	Lung Carcinoma	No	the highest match from the DSMZ database	X,X	11,11	30,30	8,9	11,11	19,19	18,18	18,18	12,12	11,12	11,11	9.3,9.3	15,15	10,10	20,20	11,11
NCI-H1703	Lung Carcinoma	No	the highest match from the DSMZ database	X,Y	11,11	29,29	10,12	12,12	19,20	16,17	16,17	11,13	10,12	8,11	7,7	13,13	17,18	20,20	10,10	10,12	12,17	18,18
NCI-H1975	Lung Carcinoma	No	the highest match from the DSMZ database	X,X	11,12	28,28	8,8	12,12	17,17	14,15	18,18	13,13	9,12	8,11	7,7	15,15.2	13,13	21,24	10,13	12,12	12,12	17,17
NCI-H2009	Lung Carcinoma	No	the highest match from the DSMZ database	X,X	13,13	29,29	9,11	10,12	16,19	16,16	14,14	10,15	12,12	8,8	9.3,9.3	14,16,17	14,14	22,22	12,12
NCI-H2087	Lung Carcinoma	No	the highest match from the DSMZ database	X,X	11,11	30,32.2	8,10	12,12	20,20	15,17	17,17	10,12	9,11	11,11	7,9	11,14	14,14	20,20	12,12	11,11	13,13	15,15
NCI-H209	Lung Carcinoma	No	the highest match from the DSMZ database	X,Y	12,12	32.2,32.2	9,9	11,11	17,20	18,20	18,19	12,13	9,12	8,8	7,9	14.2,15	13,13	20,24	11,11
NCI-H2170	Lung Carcinoma	No	the highest match from the DSMZ database	X,X	12,12	31.2,31.2	10,10	12,12	17,24	19,19	15,19	14,14	12,14	8,9	8,9.3	13,2,14	13,14	25,26	9,9	7,13	17,18	15,18
NCI-H2228	Lung Carcinoma	No	the highest match from the DSMZ database	X,X	12,12	28,30	11,11	12,12	17,17	16,18	15,17	13,13	11,13	11,11	7,8	14,15	16,16	21,22	11,11	11,16	13,14	19,22
NCI-H2229	Lung Carcinoma	No	the highest match from the DSMZ database	X,X	13,13	28,32.2	10,12	11,11	16,22	18,18	16,18	13,13	9,9	8,8	9.3,9.3	15,15	12,13	22,22	8,8	7,17	12,12	17.3,22
NCI-H292	Lung Carcinoma	No	the highest match from the DSMZ database	X,X	13,13	28,28	10,10	10,10	21,24	16,16	16,16	11,14	9,13	8,11	8,8	12,13.2	16,16	22,26	11,12
NCI-H295R	Adrenocortical Carcinoma	No	the highest match from the DSMZ database	X,X	12,12	32.2,32.2	9,12	10,12	25,25	15,16	17,18	12,13	11,11	8,8	9.3,9.3	13,13	17,17	19.2,24	13,13	5,12	11,11	19,20
NCI-H322	Lung Carcinoma	No	the highest match from the DSMZ database	X,X	11,11	28,28	11,11	12,12	19,20,25	15,15	17,17	12,15	11,12	8,8	7,7	14,14	17,17	22,22	12,12
NCI-H358	Lung Carcinoma	No	the highest match from the DSMZ database	X,Y	10,12	28,30	10,11	11,12	17,23	14,18	17,17	13,14	12,13	8,9	6,6	13,14	14,14	20,21	8,12	18,18	14,14	20,20
NCI-H460	Lung Carcinoma	No	the highest match from the DSMZ database	X,Y	9,10	30,30	9,12	11,12	17,25	15,18	17,17	12,12	9,9	8,8	9.3,9.3	14,14	13,15	21,23	13,13	5,5	11,14	21,21
NCI-H508	Colorectal Carcinoma	No	the highest match from the DSMZ database	X,X	12,12	29,32.2	8,12	11,12	18,19,27	14,17	15,16	12,12	12,12	8,11	9.3,9.3	14,14	18,18	24,25	8,12	10,12	12,12	18,20
NCI-H524	Lung Carcinoma	No	the highest match from the DSMZ database	X,X	12,12	29,30	11,12	12,12	16,17	15,15	14,17	13,15	12,12	8,10	8,9.3	16,16	12,13	21,22,25	12,12
NCI-H596	Lung Carcinoma	No	the highest match from the DSMZ database	X,X	11,13	29,29	11,11	12,13	22,23	14,14	16,16	13,14	11,11	8,8	7,9.3	13,14	10.2,18	23,25	11,11
NCI-H661	Lung Carcinoma	No	the highest match from the DSMZ database	X,Y	11,11	31,32.2	8,10	10,10	17,17	16,16	17,17	10,10	12,12	8,8	8,8	13,14	11,11	20,20	11,11
NCI-H69	Lung Carcinoma	No	the highest match from the DSMZ database	X,Y	11,13	30,31.2	9,9	10,12,13	17,17	16,16	16,17	13,13	11,11	10,10	8,9	15,15.2	12,15	24,24	12,12
NCI-H716	Colorectal Carcinoma	No	the highest match from the DSMZ database	X,X	11.1,11.1	32.2,32.2	10,11	11,11	14,16		16,16	12.2,14,15	11,12	8,11	6,9.3	15,18.2	15,16	20,22	8,11
NCI-H929	Leukemia	No	the highest match from the DSMZ database	X,X	11,12	28,29	10,12	11,11	17,19	15,15	14,15	11,13	9,13	8,11	9.3,9.3	13,14	15,18	21,24	12,12
NCI-N87	Gastric Carcinoma	No	the highest match from the DSMZ database	X,Y	12,13	30,30	10,11	8,12	23,24	14,14	15,16	14,14	9,13	9,11	9,9	14,14.2	17,17	20,21	8,11	5,5	12,12	16,21
NTERA-2	Embryonal Carcinoma	No	the highest match from the DSMZ database	X,Y	9,12	30,31	10,12	10,12	22,25	16,16	18,19	13,15	11,12,13	8,8	9.3,9.3	14,15.2	14,14	23,23	13,13
OS-RC-2	Renal Cell Carcinoma	No	the highest match from the DSMZ database	X,Y	11,12	31.2,31.2	10,11	12,13	20,20	17,17	16,16	14,14	11,11	8,11	6,6	13,14	14,14	24,24	8,12
OVCAR-3	Ovarian Carcinoma	No	the highest match from the DSMZ database	X,X	11,12	29,31.2	10,10	11,12	17,21	17,18	17,17	10,15	12,12	8,8	9,9.3	16.2,16.2	13,13	21,21	12,12	7,13	10,11	22,22
PA-1	Ovarian Teratocarcinoma	No	the highest match from the DSMZ database	X,X	11,11	29,31.2	9,9	9,12	24,24	15,15	15,17	14,15	9,9	11,11	7,9	13,13	15,18	24,24	9,10	14,20	12,14	19,20
PANC-1	Pancreatic Carcinoma	No	the highest match from the DSMZ database	X,X	11,13	28,28	8,10	10,12	23,24	17,17	15,15	14,15	11,11	8,11	7,8	11,16	12,12	21,21	11,11	7,14	11,12	22,22
PC-3	Prostate Carcinoma	No	the highest match from the DSMZ database	X,X	13,13	29,31.2	8,11	11,11	18,20	16,16	17,17	13,13	11,11	8,9	6,7	14,14	14,15	24,24	11,11
PC9	Lung Carcinoma	No	the highest match from the DSMZ database	X,X	11,11	29,30	10,11	11,11	19,20	16,16	17,17	11,15	9,9	11,11	7,7	13,15.2	15,15	23,23	8,8
PLC/PRF/5	Liver Carcinoma	No	the highest match from the DSMZ database	X,X	12,12	30,33.2	9,11	10,10	19,22	15,15	15,16	13,16	13,13	10,16	8,8	8,8	11,13	17,17	19.2,25	13,21	11,12	15,20
RAJI	Lymphoma	No	the highest match from the DSMZ database	X,Y	10,13	28,31	10,10	10,12	22,22	15,16	16,19	14,15	8,11	8,13	6,7	14,14.2	17,17	19,27	13,13
RAMOS RA.1	Lymphoma	No	the highest match from the DSMZ database	X,X	7,12	30,30	11,11	10,11	20,23	14,15	15,16	13,16	10,13	8,9	7,9.3	14,15.2	15,15	20,24	13,14	8,21	13,15	19,22
RBE	Intrahepatic Cholangiocarcinoma	No	the highest match from the DSMZ database	X,X	11,12	29,29	8,11	12,12	17,24	14,15	20,20	13,14	10,11	18,18	8,8	6,6	14,15.2	13,15	19,24	14,14	9,9	18,18
RD	Rhabdomyosarcoma	No	the highest match from the DSMZ database	X,X	11,11	28,29	8,12	10,11	17,23	15,17	18,18	11,15	10,11	9,9	9.3,9.3	11,14	13,18	20,21	13,13
RKO	Colorectal Carcinoma	No	the highest match from the DSMZ database	X,X	11,12,13	26,27,28,29,30	8,10	8,10	16,16	16,18,19	16,17,22	9,13,14	11,13	11,11	6,10	13,14	11,12,13	20,21,22,23	8,11
RPMI8226	Myeloma	No	the highest match from the DSMZ database	X,Y	11,13	28,29	9,10	12,12	20,20	16,17	16,18	13,13	9,9	8,11	8,8	13.2,14	15,19	19,19	11,11	16,17	14,18	16,19
Saos-2	Osteosarcoma	No	the highest match from the DSMZ database	X,X	12,12	28,30	8,10	10,10	18,18	14,18	18,18	10,12	12,13	8,8	6,9	13,13	15,15	22,25	12,13
SCC15	Oral Squamous Cell Carcinoma	No	the highest match from the DSMZ database	X,X	11,12	27,30	10,12	10,11	17,23	15,18	14,16	12,17	9,10	8,12	9,9	13,13	13,16	18,21	10,12	17,17	14,18	20,21
SF126	Cerebroma	No	the highest match from the DSMZ database	X,X	11,11	27,32.2	8,10	12,12	16,17	17,18	14,17	12,13	9,12	8,11	6,7	13,14	13,19	21,24	11,11
SH-SY5Y	Neuroblastoma	No	the highest match from the DSMZ database	X,X	12,12	31,31.2	7,10	11,11	17,19	15,16	14,18	15,15	8,13	8,11	7,10	13,14	13,16	23.2,24	11,11
SiHa	Cervical Carcinoma	No	the highest match from the DSMZ database	X,X	9,9	29,31	10,10	12,12	24,24	17,17	14,17	13,16	12,12	8,8	6,9	14.2,14.2	14,15	21,21	11,11
SK-BR-3	Breast Carcinoma	No	the highest match from the DSMZ database	X,X	9,12	30,30.2	9,12	12,12	20,25	17,17	17,17	12,12	9,9	8,11	8,9	14,14	10,13	20,20	11,12	10,11	11,19	18,20
SK-HEP-1	Liver Carcinoma	No	the highest match from the DSMZ database	X,X	10,13	29,31	8,11	11,12	20,23	16,16	14,17	13,14	12,12	13,21	9,9	7,9	12,15.2	13,15	17,17	11,11	8,12	18,18
SK-LU-1	Lung Carcinoma	No	the highest match from the DSMZ database	X,X	11,11	29,30,30.2	9,9	10,10	16,17	18,18	16,17	10,10	8,8	8,10	7,7	15,15	18,18	21,22	10,10
SK-MEL-1	Melanoma	No	the highest match from the DSMZ database	X,Y	12,13	29,32.2	12,12	12,13	19,23	14,16	16,17	13,16	11,12	11,11	6,6	15,16.2	13,16	18,20	11,11	7,21	11,11	18,20
SK-MES-1	Lung Carcinoma	No	the highest match from the DSMZ database	X,Y	11,11	29,30	8,8	12,12	19,19	16,16	14,14	13,14	13,13	5,11	8,8	6,9.3	14,14	17,17	20,24	12,19	11,11	22,22
SK-N-SH	Neuroblastoma	No	the highest match from the DSMZ database	X,X	12,12	31,31.2	7,10	11,11	17,19	15,16	14,18	15,15	8,13	8,11	7,10	13,14	13,16	23.2,24	11,11	7,11	12,18	18,22
SK-OV-3	Ovarian Carcinoma	No	the highest match from the DSMZ database	X,X	11,11	30,31.2	13,14	11,11	18,23	14,14	17,18	14,15	12,12	8,11	9,9.3	14,14.2	16,17,18	24,25	8,11	5,13	12,12	22,22
SU86	Pancreatic Carcinoma	No	the highest match from the DSMZ database	X,X	7,13	30,30	8,11	10,11	17,23	14,19	17,17	12,15	11,13	8,8	9.3,9.3	14,15	9,9	21,21	11,12	12,12	12,12	18,3,22
SW-13	Adrenocortical Carcinoma	No	the highest match from the DSMZ database	X,X	11,12	31,32.2	8,10	12,12	19,20	16,16	17,19	10,10	12,12	8,8	7,8	14,15	17,17	20,20	9,9
SW1990	Pancreatic Carcinoma	No	the highest match from the DSMZ database	X,X	12,13	31,31	9,10	10,12	23,23	16,16	17,17	11,14	13,13	8,9	9..3	13,15	13,13	26,26	8,12	5,7	11,19	17,17
SW480	Colorectal Carcinoma	No	the highest match from the DSMZ database	X,X	13,13	30.30.2	8,8	13,14	17,24	15,15	16,16	13,13	13,13	11,11	8,8	13,13	13,13	24,24	12,12	10,10	11,12	17,17
SW579	Thyroid Squamous Cell Carcinoma	No	the highest match from the DSMZ database	X,X	11,11	29,31	8,9	13,13	17,18	15,18	14,18	11,13	11,11	8,10	8,9.3	13,14	15,17,18	21,24	13,13
SW620	Colorectal Carcinoma	No	the highest match from the DSMZ database	X,X	13,13	30,30.2	8,9	13,14	24,24	15,16	16,16	13,13	9,13	11,11	8,8	13,13	13,13	16,24	12,12	10,10	11,12	17,17
T24	Bladder Carcinoma	No	the highest match from the DSMZ database	X,X	10,12	29,29	10,11	10,12	20,23	16,16	17,17	14,14	9,9	8,11	6,6	13,14	16,18	17,22	12,12	7,10	11,11	18,18
T3/M4	Pancreatic Carcinoma	No	the highest match from the DSMZ database	X,X	11,11	32.2,33.2	12,12	10,10	17,25	14,14	18,19,21	16,16	11,12	11,12	9.3,9.3	14,14	16,16	25,25	13,13	11,12	10,11	20,21,24
T47D	Breast Carcinoma	No	the highest match from the DSMZ database	X,X	12,12	28,31	11,11	11,13	24,24	15,17	14,14	13,13	10,10	11,11	6,6	14,14	17,17	23,23	12,12
T84	Colorectal Carcinoma	No	the highest match from the DSMZ database	X,X	12,12	31,31	8,10	10,10	23,26	19,19	17,18	15,15	10,11	8,11	6,9	13,13	17,17	24,24	9,9
TF-1	Leukemia	No	the highest match from the DSMZ database	X,Y	13,13	30,30	12,12	12,13	19,19	15,15	15,17	11,15	9,12	8,8	7,9	14,16	13,13	18,19	8,9
THP-1	Leukemia	No	the highest match from the DSMZ database	X,Y	11,12	30,31.2	10,10	11,13	17,18	15,17	16,16	10,14	11,12	8,11	8,9.3	12.2,13	13,14	24,25	13,13
TT	Thyroid Medullary Carcinoma	No	the highest match from the DSMZ database	X,X	12,13	29,32.2	10,12	10,13	17,23	15,15	16,18	15,16	12,13	8,11	6,9	14,15	12,12	21,25	11,11
U138MG	Glinoma	No	the highest match from the DSMZ database	X,Y	11,11	27,32.2	9,9	12,12	23,25	15,15	18,18	14,15	12,13	8,8	6,6	13,13	13,13	18,23	9,11	7,7	12,12	19,22
U251	Glinoma	No	the highest match from the DSMZ database	X,X	11,12	29,29	10,12	11,12	22,24	16,17	16,18	13,15	12,12	8,8	9.3,9.3	13,15	13,13	21,25	10,11	7,10	12,12	17,22
U266	Myeloma	No	the highest match from the DSMZ database	X,Y	11,12	28,29	11,12	12,13	20,23	17,17	17,17	13,13	10,10	8,8	5,7	13,15	12,14	18,18	12,12	10,12	11,17	18,18
U2OS	Osteosarcoma	No	the highest match from the DSMZ database	X,X	11,11	31,31	11,12	13,13	20,24	16,18.3	14,18	12,14	11,12	11,12	6,9.3	15,15	10.2,12,14	20,20	13,13
U937	Lymphoma	No	the highest match from the DSMZ database	X,X	12,12	27,29	9,11	12,12	17,20	16,16	14,15	12,13	12,12	8,11	6,9.3	14,16	13,14	22,25	10,12	13,13	12,18	17,18
UACC812	Breast Carcinoma	No	the highest match from the DSMZ database	X,X	11,12	29,32.2	9,9	11,11	20,23	17,17	16,16	12,15	8,11	8,11	9,9	15,15	14,20	25,25	12,12	14,18	10,14	19,20
ZR-75-1	Breast Carcinoma	No	the highest match from the DSMZ database	X,X	13,13	31,31	10,11	10,11	16,25	15,16	16,18	11,13	11,11	8,8	7,9.3	13,14	13,14	20,22	9,9
ZR-75-30	Breast Carcinoma	No	the highest match from the DSMZ database	X,X	12,13	31,31	11,12	10,11	17,22	15,18	18,19	13,14	9,9	10,11	8,9	13.2,14.2	17,17	22,22	10,11	5,7	18,19	18,20
NT-2/D1	Embryonal Carcinoma	No	parental cell line NTERA-2	X,Y	9,12	30,31	10,12	10,12	22,25	16,16	18,19	13,15	11,12,13	8,8	9.3,9.3	14,15.2	14,14	23,23	13,13	5,14	18,18	25,25
JURKAT E6-1	Leukemia	No	parental cell line Jurkat	X,X	9,9	31.2,33.2	8,12	11,12	19,23	15,15	18,18	13,14	11,11	8,10	6,9.3	14,15.2	13,21	20,21	8,12	10,12	10,11	23,23
Jurkat77	Leukemia	No	parental cell line Jurkat	X,Y	9,9	31.2,33.2	8,10	11,12	19,23	15,16,17	18,18	12,14	11,11	8,10	6,9.3	13,15.2	13,21	19,20,21,22	8,11
JEG-3/VP16	Choriocarcinoma	No	parental cell line JEG-3	X,Y	10,11	30,30	10,12	11,12	24,24	15,16	16,16	12,12	13,14	8,8	9,9.3	13,15	14,14	21,23,24	9,11
JEG-3/VP16 IL-2	Choriocarcinoma	No	parental cell line JEG-3	X,Y	10,11	30,30	10,12	11,12	24,24	15,16	16,16	12,12	13,14	8,8	9,9.3	13,15	14,14	21,23,24	9,11
HEP3B 3.1-7	Liver Carcinoma	No	parental cell line Hep 3b	X,X	13,13	30,31	8,8	8,8	21,25	15,15	17,17	12,12	10,10	9,9	6,7	12.2,14	20,20	18,18	12,14	5,16	12,17	17,17
H1HeLa	Cervical Carcinoma	No	parental cell line Hela	X,X	11,12	27,28	8,12	9,10	17,17	15,18	16,18	12,13	9,10	8,12	7,7	13,14	16,16	18,21	12,13.3
Hela P10s-11F	Cervical Carcinoma	No	parental cell line Hela	X,X	11,12	27,28	8,12	9,10	17,17	15,18	16,18	12,13	9,10	8,12	7,7	13,14	16,16	18,21	12,13.3
Hela S3 [HeLaS3]	Cervical Carcinoma	No	parental cell line Hela	X,X	11,12	27,28	8,12	9,10	17,17	15,18	16,18	12,13	9,10	8,12	7,7	13,14	16,16	18,21	13.3,13.3
HCT-8/V	Colorectal Carcinoma	No	parental cell line HCT-8	X,X	13,13	29,32.2	10,11.3	12,12	17,25	17,17	18,19	15,15	12,13	8,11	7,9.3	14,16	11,17	22,22	8,11	7,14	11,13	19,22
U2OS-Luc-Tet-ON	Osteosarcoma	No	parental cell lien U2OS	X,X	8,11	31,31	11,12	12,13	20,24	16,16	14,18	12,14	11,12	11,12	6,9.3	15,15	12,14	20,20	13,13	10,13	11,11	19,20
PC9/G2	Lung Carcinoma	No	parental cell lien PC-9	X,X	11,11	29,30	10,11	11,11	19,20	16,16	17,17	11,15	9,9	11,11	7,7	13,15.2	15,15	23,23	8,8
A875	Melanoma	No	No public data	X,X	11,13	28,30.2	8,11	11,12	20,24	14,15	15,16	11,11	11,12	8,11	9.3,9.3	13.2,14	17,17	22,22	8,12
Colo 357	Pancreatic Carcinoma	No	No public data	X,X	11,11	29,32.2	8,10	11,11	21,24	15,15	18,18	14,14	9,9	8,8	7,7	11,13	13,13	25,25	11,11	8,9	15,15	18,18
HA	Glinoma	No	No public data	X,Y	13,13	28,29	8,9	7,11	22,24	15,16	17,17	15,17	11,13	6,10	7,7	14,15.2	15,16	21,26	12,12	7,14	17,18	15,24
PCT	Pancreatic Carcinoma	No	No public data	X,X	11,11	32,32.2	8,10	12,12	18,23	16,16	16,16	12,13	10,10	11,11	7,8	12,14.2	14,14	19,19	8,12	10,19	12,12	20,20
PG	Lung Carcinoma	No	No public data	X,Y	11,11	29,29	9,11	12,12	18,18	16,16	18,18	13,15	13,13	11,11	7,7	13,15.2	14,14	19,19	12,12
SF17	Cerebroma	No	No public data	X,Y	11,12	27,29	8,12	10,11	16,OL	16,16	15,19	13,13	11,14	8,10	7,9.3	13,13	12,14	21,23	11,13
SF763	Cerebroma	No	No public data	X,X	12,12	27,30	11,12	9,10	19,19	15,20	16,17	13,14	10,10	10,11	9,9	13,15	16,16	22,22	10,12
SN12-PM6	Renal Cell Carcinoma	No	No public data	X,X	11,11	29,30	9,9	9,10	17,25	15,15	15,15	12,12	11,11	8,11	6,8	14,14	12,12	21,22	9,9
UT-7	Leukemia	No	No public data	X,Y	12,12,	31.2,31.2	8,8	12,12	18,23	16,16	14,18,19	11,15	10,12	10,10	6,9	14,14.2	14,17	23,23	8,8	16,17	10,19	18,19
Ishikawa	Endometrial Cancer	No	Gynecol Oncol 127, 241-248 (2012)	X,X	10,11	28,28	9,10	12,13	19,21	16,16	14,17	13,16	9,9	8,8	9,10	12.2,14	12,21	21,23	9,12	11,19	12,18	18,20,21
THP-15	Leukemia	Yes	parental cell line THP-1	X,X	11,12	30,31.2	10,10	11,13	17,18	15,17	16,16	10,14	11,12	8,11	8,9.3	12.2,13	13,14	24,25	13,13	11,15	14,14	19,19
SK-OV-3-Cas9-560	Ovarian Carcinoma	Yes	parental cell line SK-OV-3	X,X	11,11	30,31.2	13,13	11,11	18,23	14,14	18,18	14,15	12,12	8,11	9,9.3	14,14.2	16,17	24,25	8,11	5,13	12,12	22,22
SK-OV-3-Cas9-561	Ovarian Carcinoma	Yes	parental cell line SK-OV-3	X,X	11,11	30,31,31.2	13,14	11,11	18,23	14,14	17,19	14,15	12,12	8,11	9,9.3	14,14.2	16,17,18	24,26	8,11	5,13	12,12	22,22
SK-OV-3-Cas9-562	Ovarian Carcinoma	Yes	parental cell line SK-OV-3	X,X	11,11	30,31.2	15,15	11,11	18,23	14,14	18,18	14,15	12,12	11,11	9,9.3	14,14.2	16,17	24,25	8,11	5,13	12,12	22,22
SK-OV-3-Cas9-563	Ovarian Carcinoma	Yes	parental cell line SK-OV-3	X,X	10,11	30,31.2	13,14	11,11	18,23	14,14	17,18	14,15	12,12	8,11	9,9.3	14,14.2	16,17,18	24,25	8,11	5,13	12,12	22,22
SK-OV-3-Cas9-564	Ovarian Carcinoma	Yes	parental cell line SK-OV-3	X,X	11,11	30,31.2	13,13	11,11	18,23	14,14	17,17	14,15	12,12	8,11	9,9.3	14,14.2	16,18,26	24,25	8,11	5,13	12,12	22,23
8226-15	Myeloma	Yes	parental cell line RPMI-8226	X,X	11,13	28,29	9,10	12,12	20,20	16,17	16,16	13,13	9,9	8,11	8,8	13.2,14	15,19	19,19	11,11	16,17	14,18	19,19
8226-21	Myeloma	Yes	parental cell line RPMI-8226	X,Y	11,13	28,29	9,10	12,12	20,20	16,17	16,16	13,13	9,9	8,11	8,8	13.2,14	15,19	19,19	11,11	16,17	14,18	19,19
PC-3-Cas9-576	Prostate Carcinoma	Yes	parental cell line PC-3	X,X	13,13	29,31.2	8,11	11,11	18,20	16,16	17,17	13,13	11,11	8,9	6,7	14,14	14,15	24,24	11,11	10,17	18,18	21,21
PC-3-Cas9-577	Prostate Carcinoma	Yes	parental cell line PC-3	X,X	13,13	29,31.2	8,11	11,11	18,20	16,16	17,17	13,13	11,11	8,9	6,7	14,14	14,15	24,24	11,11	10,17	18,18	21,21
PC-3-Cas9-578	Prostate Carcinoma	Yes	parental cell line PC-3	X,X	13,13	29,31.2	8,11	11,11	18,20	16,16	17,17	13,13	11,11	8,9	6,7	14,14	14,15	24,24	11,11	10,17	18,18	21,21
PC-3-Cas9-579	Prostate Carcinoma	Yes	parental cell line PC-3	X,X	13,13	29,31.2	8,11	11,11	18,20	16,16	17,17	13,13	11,11	8,9	6,7	14,14	14,15	24,24	11,11	10,17	18,18	21,21
PC-3M-2B4	Prostate Carcinoma	Yes	parental cell line PC-3	X,X	13,13	29,31.2	8,11	11,11	18,20	16,16	17,17	13,13	11,12	8,9,11,13	6,7,9	14,14	14,15	24,25	11,11	10,10	18,18	21,21
PC-3M-IE8	Prostate Carcinoma	Yes	parental cell line PC-3	X,X	13,13	29,31.2	8,11	11,11	18,20	16,16	17,18	13,13	11,11	8,9	6,7	14,14	14,15	24,25	11,11	10,17	14,18	21,21
PANC-1-Cas9-554	Pancreatic Carcinoma	Yes	parental cell line PANC-1	X,X	11,13	28,28	8,10	10,12	23,24	17,17	15,15	14,15	11,11	8,11	7,8	11,16	12,12	21,21	11,11	7,14	11,12	22,22
PANC-1-Cas9-555	Pancreatic Carcinoma	Yes	parental cell line PANC-1	X,X	11,13	28,28	8,10	10,12	23,24	17,17	15,15	14,15	11,11	8,11	7,8	11,16	12,12	21,21	11,11	7,14	11,12	22,22
PANC-1-Cas9-556	Pancreatic Carcinoma	Yes	parental cell line PANC-1	X,X	11,13	28,28	8,10	10,12	23,24	17,17	15,15	14,15	11,11	8,11	7,8	11,16	12,12	21,21	11,11	7,14	11,12	22,22
PANC-1-Cas9-557	Pancreatic Carcinoma	Yes	parental cell line PANC-1	X,X	11,13	28,28	8,10	10,12	23,24	17,17	15,15	14,15	11,11	8,11	7,8	11,16	12,12	21,21	11,11	7,14	11,12	22,22
PANC-1-Cas9-558	Pancreatic Carcinoma	Yes	parental cell line PANC-1	X,X	11,13	28,28	8,10	10,12	23,24	17,17	15,15	14,15	11,11	8,11	7,8	11,16	12,12	21,21	11,11	7,14	11,12	22,22
PANC-1-Cas9-559	Pancreatic Carcinoma	Yes	parental cell line PANC-1	X,X	11,13	28,28	8,10	10,12	23,24	17,17	15,15	14,15	11,11	8,11	7,8	11,16	12,12	21,21	11,11	7,14	11,12	22,22
H460/DDP	Lung Carcinoma	Yes	parental cell line NCI-H460	X,Y	9,10	30,30	9,12	11,12	17,25	15,18	17,17	12,12	9,9	8,8	9.3,9.3	14,14	13,15	21,23	13,13	5,5	11,14	21,21
NCI-H1975-Cas9-594	Lung Carcinoma	Yes	parental cell line NCI-H1975	X,X	11,12	28,28	8,8	12,12	17,17	14,15	18,18	13,13	9,12	8,11	7,7	15,15.2	13,13	21,24	10,13	12,12	12,12	17,17
NCI-H1975-Cas9-595	Lung Carcinoma	Yes	parental cell line NCI-H1975	X,X	11,12	28,28	8,8	12,12	17,17	14,15	18,18	13,13	9,12	8,11	7,7	15,15.2	13,13	21,24	10,13	12,12	12,12	17,17
NCI-H1975-Cas9-596	Lung Carcinoma	Yes	parental cell line NCI-H1975	X,X	11,12	28,28	8,8	12,12	17,17	15,15	18,18	13,13	9,12	8,11	7,7	15,15.2	13,13	21,24	10,13	12,12	12,12	17,17
NCI-H1299-EGFP	Lung Carcinoma	Yes	parental cell line NCI-H1299	X,X	11,11	32.2,32.2	10,10	12,12	23,24	17,17	16,18	10,13	12,13	8,8	6,9.3	14,14	16,16	20,20	12,12	11,11	11,11	21,22
NCI-H1299-Luc2-TdT	Lung Carcinoma	Yes	parental cell line NCI-H1299	X,X	11,11	32.2,32.2	10,10	12,12	23,24	17,17	16,18	10,13	12,13	8,8	6,9.3	14,14	16,16	20,20	12,12	11,11	11,11	21,22
NCI-H1299-mcherry	Lung Carcinoma	Yes	parental cell line NCI-H1299	X,X	11,11	32.2,32.2	10,10	12,12	23,24	17,17	16,18	10,13	12,13	8,8	6,9.3	14,14	16,16	20,20	12,12	11,11	11,11	21,22
NCI-H1299-TdT	Lung Carcinoma	Yes	parental cell line NCI-H1299	X,X	11,11	32.2,32.2	10,10	12,12	23,24	17,17	16,18	10,13	12,13	8,8	6,9.3	14,14	16,16	20,20	12,12	11,11	11,11	21,22
MKN-45-Cas9-526	Gastric Carcinoma	Yes	parental cell line MKN-45	X,X	10,11	31,31	10,11	12,12	18,18	15,16	19,19	13,17	10,10	8,8	7,7	14,16.2	16,16	19,24	8,11	10,10	14,14	26,26
231-10C1	Breast Carcinoma	Yes	parental cell line MDA-MB-231	X,X	12,12	30,33.2	8,9	12,13	20,21	16,16	15,18	13,13	12,12	8,9	7,9.3	11,14	11,16	22,23	13,13	11,11	18,18	17,18
231-12	Breast Carcinoma	Yes	parental cell line MDA-MB-231	X,X	12,12	30,33.2	8,9	12,13	20,21	16,16	15,18	13,13	12,12	8,9,13	7,9.3	11,14	11,16	22,23	13,13	11,11	18,18	17,18
231-13-52-25	Breast Carcinoma	Yes	parental cell line MDA-MB-231	X,X	12,12	30,33.2	8,9	12,13	20,21	16,16	15,18	13,13	12,12	8,9	7,9.3	11,14	11,16	22,23	13,13	11,11	18,18	17,18
231-14-29-1	Breast Carcinoma	Yes	parental cell line MDA-MB-231	X,X	12,12	30,33.2	8,9	12,13	20,21	16,16	15,18	13,13	12,12	8,9	7,9.3	11,14	11,16	22,23	13,13	11,11	18,18	17,18
231-16	Breast Carcinoma	Yes	parental cell line MDA-MB-231	X,X	12,12	30,33.2	8,9	12,13	20,21	16,16	15,18	13,13	12,12	8,9	7,9.3	11,14	11,16	22,23	13,13	11,11	14,18	17,18
231-5c	Breast Carcinoma	Yes	parental cell line MDA-MB-231	X,X	12,12	33.2,33.2	8,9	12,13	20,21	16,16	15,18	13,13	12,12	8,9	7,9.3	11,14	11,16	22,23	13,13	11,11	18,18	17,18
231-Cas9-545	Breast Carcinoma	Yes	parental cell line MDA-MB-231	X,X	12,12	30,33.2	8,9	12,13	20,21	16,16	15,18	13,13	12,12	11,11	8,9	7,9.3	11,14	11,16	22,23	18,18	13,13	17,18
231-Cas9-546	Breast Carcinoma	Yes	parental cell line MDA-MB-231	X,X	12,12	30,33.2	8,9	12,13	20,21	16,16	15,18	13,13	12,12	8,9	7,9.3	11,14	11,16	22,23	13,13	11,11	18,18	17,18
231-Cas9-547	Breast Carcinoma	Yes	parental cell line MDA-MB-231	X,X	12,12	30,33.2	8,9	12,13	20,21	16,16	15,15	13,13	12,12	8,9	7,9.3	11,14	11,16	22,23	13,13	11,11	18,18	17,17
231-Cas9-548	Breast Carcinoma	Yes	parental cell line MDA-MB-231	X,X	12,12	33.2,33.2	8,9	12,13	20,21	16,16	15,18	13,13	12,12	8,9	7,9.3	11,14	11,16	22,23	13,13	11,11	18,18	17,18
231-Cas9-549	Breast Carcinoma	Yes	parental cell line MDA-MB-231	X,X	12,12	30,33.2	8,8	12,13	21,21	16,16	15,18	13,13	12,12	8,9	7,9.3	11,14	11,16	22,23	13,13	11,11	18,18	17,18
231-Cas9-550	Breast Carcinoma	Yes	parental cell line MDA-MB-231	X,X	12,12	30,33.2	8,9	12,13	20,21	16,16	15,18	13,13	12,12	8,9	7,9.3	11,14	11,16	22,23	13,13	11,11	18,18	17,18
231-Cas9-551	Breast Carcinoma	Yes	parental cell line MDA-MB-231	X,X	12,12	30,33.2	8,9	13,13	20,21	16,16	15,18	13,13	12,12	8,9	7,9.3	11,14	11,16	22,23	13,13	11,11	18,18	17,18
231-Cas9-552	Breast Carcinoma	Yes	parental cell line MDA-MB-231	X,X	12,12	30,33.2	8,9	12,13	20,21	16,16	15,18	13,13	12,12	8,9,13	7,9.3	11,14	11,16	22,23	13,13	11,11	18,18	17,18
231-Cas9-TSC22KO-553	Breast Carcinoma	Yes	parental cell line MDA-MB-231	X,X	12,12	30,33.2	8,9	12,13	20,21	16,16	15,18	13,13	12,12	8,9	7,9.3	11,14	11,16	22,23	13,13	11,11	18,18	17,18
231-EGFP	Breast Carcinoma	Yes	parental cell line MDA-MB-231	X,X	12,12	30,33.2	8,9	12,13	20,21	16,16	15,18	13,13	12,12	8,9	7,9.3	11,14	11,16	22,23	13,13	11,11	14,18	17,18
231-Luc2-TdT	Breast Carcinoma	Yes	parental cell line MDA-MB-231	X,X	12,12	30,33.2	8,9	12,13	20,21	16,16	15,18	13,13	12,12	8,9	7,9.3	11,14	11,16	22,23	13,13	11,11	14,18	17,18
231-mcherry	Breast Carcinoma	Yes	parental cell line MDA-MB-231	X,X	12,12	30,33.2	8,9	12,13	20,21	16,16	15,18	13,13	12,12	11,11	8,9	9.3,9.3	11,14	11,16	22,23	18,18	13,13	17,18
231-RED	Breast Carcinoma	Yes	parental cell line MDA-MB-231	X,X	12,12	30,33.2	8,9	12,13	20,21	16,16	15,18	13,13	12,12	8,9	7,9.3	11,14	11,16	22,23	13,13	11,11	18,18	17,18
231-TdT	Breast Carcinoma	Yes	parental cell line MDA-MB-231	X,X	12,12	30,33.2	8,8	12,13	20,21	16,16	15,18	13,13	12,12	8,9	7,9.3	11,14	11,16	22,23	13,13	11,11	14,18	17,18
Ecad231-7	Breast Carcinoma	Yes	parental cell line MDA-MB-231	X,X	12,12	33.2,33.2	8,9	12,13	20,21	16,16	15,18	13,13	12,12	8,9	9.3,9.3	11,14	11,16	22,23	13,13	11,11	18,18	17,18
MDA-MB-231-B2	Breast Carcinoma	Yes	parental cell line MDA-MB-231	X,X	12,12	30,33.2	8,9	12,13	20,21	16,16	15,18	13,13	12,12	8,9	7,9.3	11,14	11,16	22,23	13,13	11,11	18,18	17,18
MDA-MB-231-GFP	Breast Carcinoma	Yes	parental cell line MDA-MB-231	X,X	12,12	32.2,32.2	8,9	12,13	20,21	16,16	15,18	13,13	12,12	8,9	7,9.3	11,14	11,16	22,23	13,13	11,11	18,18	17,18
MDA-MB-231pteton-b2	Breast Carcinoma	Yes	parental cell line MDA-MB-231	X,X	12,12	30,33.2	8,9	12,13	20,21	16,16	15,18	13,13	12,12	8,9	7,9.3	11,14	11,16	22,23	13,13
MCF7-12	Breast Carcinoma	Yes	parental cell line MCF-7	X,X	11,12	30,30	8,9	10,10	21,23	16,16	14,15	10,14	11,12	9,12	6,6	13,14	14,14	23,24,25	11,11	7,12	12,18	18,20
MCF7-130	Breast Carcinoma	Yes	parental cell line MCF-7	X,X	11,12	30,30	8,9	10,10	21,23	16,16	14,15	10,14	11,12	9,12	6,6	13,14	14,14	23,24,25	11,11	7,12	12,18	18,20
MCF7-bFGF-EGFP	Breast Carcinoma	Yes	parental cell line MCF-7	X,X	11,12	30,30	8,9	10,10	21,23	16,16	14,15	10,14	11,12	9,12	6,6	13,14	14,14	23,24,25	11,11	7,12	12,18	18,20
MCF7-Cas9-542	Breast Carcinoma	Yes	parental cell line MCF-7	X,X	11,12	30,30	8,9	10,10	21,23	16,16	14,15	10,14	11,12	9,12	6,6	13,14	14,14	23,24,25	11,11	7,12	12,18	18,20
MCF7-Cas9-543	Breast Carcinoma	Yes	parental cell line MCF-7	X,X	11,12	30,30	8,9	10,10	21,23	16,16	14,15	10,14	11,12	9,12	6,6	13,14	14,14	23,24,25	11,11	7,12	12,18	18,20
MCF7-Cas9-544	Breast Carcinoma	Yes	parental cell line MCF-7	X,X	11,12	30,30	8,9	10,10	21,23	16,16	14,15	10,14	11,12	9,12	6,6	13,14	14,14	23,25	11,11	7,12	12,18	18,20
MCF7-EGFP	Breast Carcinoma	Yes	parental cell line MCF-7	X,X	11,12	30,30	8,9	10,10	21,23	16,16	14,15	10,14	11,11	9,12	6,6	13,14	14,14	23,24,25	11,11	7,12	12,18	18,20
K562-15	Leukemia	Yes	parental cell line K562	X,X	12,12	29,30	9,11	10,10	17,17	16,16	16,16	12,12	11,12	8,9	9.3,9.3	14.2,14.2	15,16	21,24	8,8	5,14	11,15	23,23
K562-IL21	Leukemia	Yes	parental cell line K562	X,X	12,12	29,30	9,11	10,10	17,17	16,16	16,16	12,12	11,12	8,9	9.3,9.3	14,14.2	15,16	21,24	8,8	5,14	11,15	23,23
HOS-Luc2-TdT	Osteosarcoma	Yes	parental cell line HOS	X,X	13,13	31.2,32.2	11,12	12,12	24,25	15,15	18,18	14,14	10,13	8,11	6,6	13,13	14,14	24,24	12,12	7,12	18,18	20,20
HOS-mcherry	Osteosarcoma	Yes	parental cell line HOS	X,X	13,,13	31.2,32.2	11,12	12,12	24,25	15,15	18,18	14,14	10,13	8,11	6,6	13,13	14,14	24,24	12,12	7,12	18,18	20,20
HOS-TdT	Osteosarcoma	Yes	parental cell line HOS	X,X	13,,13	31.2,32.2	11,12	12,12	24,25	15,15	18,18	14,14	10,13	8,11	6,6	13,13	14,14	24,24	12,12	7,12	18,18	20,20
HGC27-EGFP	Gastric Carcinoma	Yes	parental cell line HGC-27	X,X	12,12	30,33	11,12,13	12,12	22,24	17,17	14,14	10,11,16	11,11	8,8	9,9	14,14	16,17	22,22	10,11	18,18	18,18	20,20
HGC27-M-2	Gastric Carcinoma	Yes	parental cell line HGC-27	X,X	12,12	30,33	11,12,13	12,12	22,24	17,17	14,14	11,16	10,11	8,8	9,9	14,14	16,17	22,22	10,11	18,18	18,18	20,20
HGC27-mcherry	Gastric Carcinoma	Yes	parental cell line HGC-27	X,X	12,12	30,33	11,12,13	12,12	22,24	17,17	14,14	10,11,16	10,11	8,8	9,9	14,14	16,17	22,22	10,11	18,18	18,18	20,20
HGC27-TdT	Gastric Carcinoma	Yes	parental cell line HGC-27	X,X	12,12	30,33,34	11,12,13	12,12	22,24	17,17	14,14	10,11,16	10,11	8,8	9,9	14,14	16,17	22,22	10,11	18,18	18,18	20,20
Hela-13-45-3	Cervical Carcinoma	Yes	parental cell line Hela	X,X	11,12	27,28	8,12	9,10	17,17	15,18	16,18	12,13	9,10	8,12	7,7	13,14	16,16	18,21	14,14	7,17	18,18	20,25
Hela-13-53-20	Cervical Carcinoma	Yes	parental cell line Hela	X,X	11,12	27,28	8,12	9,10	17,17	15,18	16,18	12,13	9,10	8,12	7,7	13,14	16,16	18,21	13.3,13.3	7,17	18,18	20,25
Hela-13-59-2	Cervical Carcinoma	Yes	parental cell line Hela	X,X	11,12	27,28	8,12	9,10	17,17	15,18	16,18	12,13	9,10	8,12	7,7	13,14	16,16	18,21	12,14	7,17	18,18	20,25
Hela-14-66-10	Cervical Carcinoma	Yes	parental cell line Hela	X,X	11,12	27,28	8,12	9,10	17,17	15,18	16,18	12,13	9,10	8,12	7,7	13,14	16,16	18,21	14,14	7,17	18,18	20,25
Hela229	Cervical Carcinoma	Yes	parental cell line Hela	X,X	11,12	27,28	8,12	9,10	17,17	15,18	16,18	12,13	9,10	8,12	7,7	13,14	16,16	18,21	12,13.3
Hela-Cas9-527	Cervical Carcinoma	Yes	parental cell line Hela	X,X	11,12	27,28	8,12	9,10	17,17	15,18	16,18	12,13	9,10	8,12	7,7	13,14	16,16	18,21	13.3,13.3	7,17	18,18	20,25
Hela-Cas9-528	Cervical Carcinoma	Yes	parental cell line Hela	X,X	11,12	27,28	8,12	9,10	17,17	15,18	16,18	12,13	9,10	8,12	7,7	13,14	16,16	18,21	13.3,13.3	7,17	18,18	20,25
Hela-Cas9-529	Cervical Carcinoma	Yes	parental cell line Hela	X,X	11,12	27,28	8,12	9,10	17,17	15,18	16,18	12,13	9,10	8,12	7,7	13,14	16,16	18,21	13.3,13.3	7,17	18,18	20,25
Hela-Cas9-530	Cervical Carcinoma	Yes	parental cell line Hela	X,X	11,12	27,28	8,12	9,10	17,17	15,18	16,18,19	12,13	9,10	8,12	7,7	13,14	16,16	18,21	13.3,13.3	7,17	18,18	20,25
Hela-Cas9-531	Cervical Carcinoma	Yes	parental cell line Hela	X,X	11,12	27,28	8,12	9,10	17,17	15,18	16,18	12,13	9,10	8,12	7,7	13,14	16,16	18,21	13.3,13.3	7,17	18,18	20,25
Hela-Cas9-532	Cervical Carcinoma	Yes	parental cell line Hela	X,X	11,12	27,28	8,12	9,10	17,17	15,18	16,18	12,13	9,10	8,12	7,7	13,14	16,16	18,21	13.3,13.3	7,17	18,18	20,25
Hela-Cas9-533	Cervical Carcinoma	Yes	parental cell line Hela	X,X	11,12	27,28	8,12	9,10	17,17	15,18	16,18	12,13	9,10	8,12	7,7	13,13	16,16	21,21	12,13.3	7,17	18,19	20,25
Hela-Cas9-534	Cervical Carcinoma	Yes	parental cell line Hela	X,X	11,12	27,28	8,12	9,10	17,17	15,18	16,18	12,13	9,10	8,12	7,7	13,13	16,16	21,21	12,13.3	7,17	18,19	20,25
Hela-Cas9-535	Cervical Carcinoma	Yes	parental cell line Hela	X,X	11,12	27,28	8,12	9,10	17,17	15,18	16,18	12,13	9,10	8,12	7,7	13,13	16,16	21,21	12,13.3	7,17	18,19	20,25
Hela-Cas9-536	Cervical Carcinoma	Yes	parental cell line Hela	X,X	11,12	27,28	8,12	9,10	17,17	15,18	16,18	12,13	9,10	8,12	7,7	13,13	16,16	21,21	12,13.3	7,17	18,19	20,25
Hela-Cas9-537	Cervical Carcinoma	Yes	parental cell line Hela	X,X	11,12	27,28	8,12	9,10	17,17	15,18	16,18	12,13	9,10	8,12	7,7	13,13	16,16	21,21	12,13.3	7,17	18,19	20,25
Hela-GFP	Cervical Carcinoma	Yes	parental cell line Hela	X,X	11,12	27,28	8,12	9,10	17,17	15,18	16,18	12,13	9,10	8,12	7,7	13,13	16,16	21,21	12,13.3
HEC-1-B-Cas9-580	Endometrial Adenocarcinoma	Yes	parental cell line HEC-1B	X,X	11,13	30,31	9,11	10,12	18,19	15,15	18,18	13,14	11,12	8,11	6,7	13,13	16,20	21,21	11,11	11,11	12,18	18,19
HEC-1-B-Cas9-581	Endometrial Adenocarcinoma	Yes	parental cell line HEC-1B	X,X	11,13	30,31	9,11	10,12	18,19	15,15	18,18	13,14	11,12	8,11	6,7	13,13	16,20	21,21	11,11	11,11	12,18	18,19
HEC-1-B-Cas9-582	Endometrial Adenocarcinoma	Yes	parental cell line HEC-1B	X,X	11,13	30,31	9,11	10,12	18,19	15,15	18,18	13,14	11,12	8,11	6,7	13,13	16,20	21,21	11,11	11,11	12,18	18,19
HEC-1-B-Cas9-583	Endometrial Adenocarcinoma	Yes	parental cell line HEC-1B	X,X	11,13	30,31	9,11	10,12	18,19	15,15	18,18	13,14	11,12	8,11	6,7	13,13	16,20	21,21	11,11	11,11	12,18	18,19
HEC-1-B-Cas9-584	Endometrial Adenocarcinoma	Yes	parental cell line HEC-1B	X,X	11,13	30,31	9,11	10,12	18,19	15,15	18,18	13,14	11,12	8,11	6,7	13,13	16,20	21,21	11,11	11,11	12,18	18,19
HEC-1-B-Cas9-585	Endometrial Adenocarcinoma	Yes	parental cell line HEC-1B	X,X	11,13	30,31	9,11	10,12	18,19	15,15	18,18	13,14	11,12	8,11	6,7	13,13	16,20	21,21	11,11	11,11	12,18	18,19
HEC-1-B-Cas9-586	Endometrial Adenocarcinoma	Yes	parental cell line HEC-1B	X,X	11,13	30,31	9,11	10,12	18,19	15,15	18,18	13,14	11,12	8,11	6,7	13,13	16,20	21,21	11,11	11,11	12,18	18,19
HEC-1-B-Cas9-587	Endometrial Adenocarcinoma	Yes	parental cell line HEC-1B	X,X	11,13	30,31	9,11	10,12	18,19	15,15	18,18	13,14	11,12	8,11	6,7	13,13	16,20	21,21	11,11	11,11	12,18	18,19
HEC-1-B-Cas9-588	Endometrial Adenocarcinoma	Yes	parental cell line HEC-1B	X,X	11,13	30,31	9,11	10,12	18,19	15,15	18,18	13,14	11,12	8,11	6,7	13,13	16,20	21,21	11,11	11,11	12,18	18,19
HEC-1-B-Cas9-589	Endometrial Adenocarcinoma	Yes	parental cell line HEC-1B	X,X	11,13	30,31	9,11	10,12	18,19	15,15	18,18	13,14	11,12	8,11	6,7	13,13	16,20	21,21	11,11	11,11	12,18	18,19
HEC-1-B-Cas9-590	Endometrial Adenocarcinoma	Yes	parental cell line HEC-1B	X,X	11,13	30,31	9,11	10,12	18,19	15,15	18,18	13,14	11,12	8,11	6,7	13,13	16,20	21,21	11,11	11,11	12,18	18,19
HEC-1-B-Cas9-591	Endometrial Adenocarcinoma	Yes	parental cell line HEC-1B	X,X	11,13	30,31	9,11	10,12	18,19	15,15	18,18	13,14	11,12	8,11	6,7	13,13	16,20	21,21	11,11	11,11	12,18	18,19
HEC-1-B-Cas9-592	Endometrial Adenocarcinoma	Yes	parental cell line HEC-1B	X,X	11,13	30,31	9,11	10,12	18,19	15,15	18,18	13,14	11,12	8,11	6,7	13,13	16,20	21,21	11,11	11,11	12,18	18,19
HCT-8-EGFP	Colorectal Carcinoma	Yes	parental cell line HCT-8	X,X	13,13	29,32.2	10,11.3	12,12	17,25	17,17	18,19	15,15	12,13	8,11	7,9.3	14,16	11,17	22,22	8,11	7,14	11,13	19,22
HCT-8-Luc2-TdT	Colorectal Carcinoma	Yes	parental cell line HCT-8	X,X	13,13	29,32.2	10,11.3	12,12	17,25	17,17	18,19	15,15	12,13	8,11	7,9.3	14,16	11,17	22,22	8,11	7,14	11,13	19,22
HCT-8-mcherry	Colorectal Carcinoma	Yes	parental cell line HCT-8	X,X	13,13	29,32.2	10,11.3	12,12	17,25	17,17	18,19	15,15	12,13	8,11	7,9.3	14,16	11,17	22,22	8,11	7,14	11,13	19,22
HCT-8-TdT	Colorectal Carcinoma	Yes	parental cell line HCT-8	X,X	13,13	29,32.2	10,11.3	12,12	17,25	17,17	18,19	15,15	12,13	8,11	7,9.3	14,16	11,17	22,22	8,11	7,14	11,13	19,22
116-1-28-11	Colorectal Carcinoma	Yes	parental cell line HCT116	X,X	10,11	29,30	11,12	7,10	16,16	12,19	17,22	12,14	11,13	8,8	8,9	12,13	17,17	18,23	10,12	13,14	13,13	17,22
116-13-22-22	Colorectal Carcinoma	Yes	parental cell line HCT116	X,X	10,11	29,30	11,12	7,10	16,16	12,19	17,22	12,14	11,13	8,8	8,9	12,13	17,17	18,23	10,12	13,14	13,13	17,21
116-13-27-8	Colorectal Carcinoma	Yes	parental cell line HCT116	X,X	10,11	29,30	11,12	7,10	16,16	12,19	17,22	12,14	11,13	8,8	8,9	12,13	17,17	18,22,23	10,12	13,14	13,13	17,22
116-13-35-18	Colorectal Carcinoma	Yes	parental cell line HCT116	X,X	10,11	29,30	11,12	7,9	16,16	12,19	17,22	12,14	11,13	8,8	8,9	12,13	17,17	18,23	10,13	13,14	13,13	17,22
116-13-60-2	Colorectal Carcinoma	Yes	parental cell line HCT116	X,X	10,11	29,30	11,12	7,10	16,16	12,19	17,22	12,14	11,13	8,8	8,9	12,13	17,17	18,23	10,12	13,14	13,13	17,23
116-13-67-17	Colorectal Carcinoma	Yes	parental cell line HCT116	X,X	10,11	29,30	11,12	7,10	16,16	12,19	18,22	12,14	11,13	8,8	8,9	12,13	16,17	18,23	10,12	13,14	12,13	17,22,23
116-13-70-9	Colorectal Carcinoma	Yes	parental cell line HCT116	X,X	10,11	29,30	11,12	7,10	16,16	12,19	17,22	12,14	11,13	8,8	8,9	12,13	17,17	18,23	10,12	13,14	12,13	17,22
116-14-10-6	Colorectal Carcinoma	Yes	parental cell line HCT116	X,X	10,11	29,30	11,12	7,10	16,16	12,19	17,22	11,14	11,13	8,8	8,9	12,13	16,17	18,23	10,12	13,13	13,14	17,22
116-14-70-15	Colorectal Carcinoma	Yes	parental cell line HCT116	X,X	10,11	29,30	11,12	7,10	16,16	12,19	17,21	12,14	11,13	8,8	8,9	12,13	17,17	18,23	10,12	13,14	13,13	17,22
116-14-73-21	Colorectal Carcinoma	Yes	parental cell line HCT116	X,X	10,11	29,30	11,12	7,10	16,16	12,19	17,22	12,14	11,12,13	8,8	8,9	12,13	17,17	18,23	10,12	13,14	13,14	17,22
116-22	Colorectal Carcinoma	Yes	parental cell line HCT116	X,X	10,11	29,30	11,12	7,10	16,16	12,19	17,22	12,14	11,13	8,8	8,9	12,13	17,18	18,23	10,12	13,14	13,13	17,21
116-28	Colorectal Carcinoma	Yes	parental cell line HCT116	X,X	10,11	29,30	11,12	7,10	16,16	12,19	17,21	12,14	11,13	8,8	8,9	12,13	16,17	18,23	10,12	13,14	13,13	17,21
HCT-116 P53-	Colorectal Carcinoma	Yes	parental cell line HCT116	X,X	10,11	29,30	12,12	7,10	16,16	12,17,18	17,18,20,21,22	11,14	11,12,14				16,17,18	18,23	10,12
HCT116-Cas9-565	Colorectal Carcinoma	Yes	parental cell line HCT116	X,X	10,11	29,30	11,12	7,10	16,16	12,17	18,22	12,14	11,14	8,8	8,9	12,12	17,18	18,23	10,13	13,14	14,14	17,20
HCT116-Cas9-566	Colorectal Carcinoma	Yes	parental cell line HCT116	X,X	10,11	29,30	11,12	7,10	16,16	12,19	17,22	12,14	11,13	8,8	8,8	12,13	17,17	18,23	10,12	13,14	13,13	17,21
HCT116-Cas9-567	Colorectal Carcinoma	Yes	parental cell line HCT116	X,X	10,11	29,30	11,12	7,10	16,16	12,19	17,22	12,14	11,13	8,8	8,9	12,13	17,17	18,23	10,12	13,14	13,13	17,22
HCT116-Cas9-568	Colorectal Carcinoma	Yes	parental cell line HCT116	X,X	10,11	29,30	11,12	7,10	16,16	12,19	17,22	12,14	11,13	8,8	8,8	12,13	17,17	18,23	10,12	13,14	13,13	17,21
HCT116-Cas9-TSC22KO-569	Colorectal Carcinoma	Yes	parental cell line HCT116	X,X	10,11	29,30	11,12	7,10	16,16	12,19	17,22	11,14	11,13	8,8	8,9	12,13	16,17	18,23	10,12	13,13	13,13	17,22
HCT116-CFP	Colorectal Carcinoma	Yes	parental cell line HCT116	X,X	10,11	29,30	11,12	7,10	16,16	12,18	17,17	10,14,15	11,13	8,9	8,9	12,12	16,17	18,23	10,12	12,14	13,14	17,22
HCT116-EGFP	Colorectal Carcinoma	Yes	parental cell line HCT116	X,X	10,11	29,30	11,12	7,10	16,16	12,19	17,22	12,14	11,13	8,8	8,9	12,13	17,17	18,23	10,12	13,14	13,13	17,21
HCT116-GFP	Colorectal Carcinoma	Yes	parental cell line HCT116	X,X	10,11	29,30	11,12	7,10	16,16	12,19	17,22	12,14	11,13	8,8	8,9	12,13	17,17	18,23	10,12	13,14	13,13	17,21
HCT116-GFP-2	Colorectal Carcinoma	Yes	parental cell line HCT116	X,X	10,11	29,30	11,12	7,10	16,16	12,19	17,22	12,14	11,13	8,8	8,9	12,13	17,17	18,23	10,12
HCT116-RFP	Colorectal Carcinoma	Yes	parental cell line HCT116	X,X	10,11	29,29	11,12	7,10	16,16	12,19	17,17	12,14	11,13	8,8	8,9	12,13	17,17	18,23	10,12	13,14	13,13	17,21
DU145-Cas9-539	Prostate Carcinoma	Yes	parental cell line Du145	X,Y	10,13	30,33,34	7,11	10,11	16,16	16,16	17,19	13,14	11,11	11,11	7,7	13,13	12,12	22,22	12,13	12,14	11,11	18,21
DU145-Cas9-540	Prostate Carcinoma	Yes	parental cell line Du145	X,Y	10,13	31,32,33	7,10,11	10,11	16,16	16,16	17,18	13,14	11,11	11,11	7,7	13,13	12,12	22,22	12,14	12,12	11,11	18,20
DU145-Cas9-541	Prostate Carcinoma	Yes	parental cell line Du145	X,Y	10,13	30,31,33	7,10,11	10,11	16,16	16,16	17,18	13,14	11,11	11,11	7,7	12,13	12,12	22,22	12,14	12,14	10,11	18,21
Colo320DM-RFP	Colorectal Carcinoma	Yes	parental cell line Colo320DM	X,X	12,12	33.2,33.2	9,12	11,11	18,25	17,17	15,16,18	13,13	11,12	8,9	9,9	16.2,16.2	15,15	20,20	11,11	11,12	12,13	19,19
COLO320RFP	Colorectal Carcinoma	Yes	parental cell line Colo320DM	X,X	12,12	33.2,33.2	9,12	11,11	18,25	17,17	15,16,18	13,13	11,12	8,9	9,9	16.2,16.2	15,15	20,20	11,11	11,12.1	12,13	19,19
Caki-1-Cas9-593	Renal Cell Carcinoma	Yes	parental cell line Caki-1	X,X	11,12	28,30	12,12	10,11	17,19	17,17	15,17	12,14	12,12	8,11	6,8	14,14	14,14	26,26	11,12	22,23	12,12	15,17
A549/DDP	Lung Carcinoma	Yes	parental cell line A549	X,Y	11,11	29,29	8,11	10,12	24,24	16,16	14,14	13,14	11,12	8,11	8,9.3	13,13	14,17	23,23	11,11	7,11	11,13	18,18
A549-5Fu	Lung Carcinoma	Yes	parental cell line A549	X,X	11,11	29,29	8,11	10,12	24,24	16,16	14,14	13,14	11,12	8,11	8,9.3	13,13	14,17	23,23	11,11	7,11	11,13	18,18
A549-Cas9-538	Lung Carcinoma	Yes	parental cell line A549	X,Y	11,11	29,29	8,11	10,12	24,24	16,16	14,14	13,14	11,12	8,11	8,9.3	13,13	14,17	23,23	11,11	7,11	11,13	18,19
A549-CIS	Lung Carcinoma	Yes	parental cell line A549	X,Y	11,11	29,29	8,11	10,12	24,24	16,16	14,14	13,13	11,12	7,11	8,11	8,9.3	13,13	14,17	23,23	11,13	11,11	18,18
A549-EGFP	Lung Carcinoma	Yes	parental cell line A549	X,Y	11,11	29,29	8,11	10,12	24,24	16,16	14,14	13,14	11,12	8,11	8,9.3	13,13	14,17	23,23	11,11	7,11	11,13	18,18
A549-Luc2-TdT	Lung Carcinoma	Yes	parental cell line A549	X,Y	11,11	29,29	8,11	10,12	24,24	16,16	14,14	13,14	11,12	8,11	8,9.3	13,13	14,17	23,23	11,11	7,11	11,13	18,18
A549-Luc2-TdT-2	Lung Carcinoma	Yes	parental cell line A549	X,Y	11,11	29,29	8,11	10,12	24,24	16,16	14,14	13,14	11,12	8,11	8,9.3	13,13	14,17	23,23	11,11	7,11	11,13	18,18
A549-mcherry	Lung Carcinoma	Yes	parental cell line A549	X,Y	11,11	29,29	8,11	10,12	24,24	16,16	14,14	13,14	11,12	8,11	8,9.3	13,13	14,17	23,23	11,11	7,11	11,13	18,18
A549-TdT	Lung Carcinoma	Yes	parental cell line A549	X,Y	11,11	29,29	8,11	10,12	24,24	16,16	14,14	13,14	11,12	8,11	8,9.3	13,13	14,17	23,23	11,11	7,11	11,13,14	18,18
A375-Cas9-574	Melanoma	Yes	parental cell line A375	X,X	12,12	29,30	9,9	11,12	16,24	15,17	16,17	11,14	9,9	8,10	8,8	13,14.2	12,17	23,23	11,11	10,12	11,14	18,21
A375-Cas9-575	Melanoma	Yes	parental cell line A375	X,X	12,12	29,30	9,9	11,12	16,24	15,17	16,17	11,14	9,9	8,10	8,8	13,14.2	12,17	23,23	11,14	10,12	11,14	18,21
803-GFP	Gastric Carcinoma	Yes	No public data, parental cell line MGC803	X,X	10,11,12	27,28	11,12	9,10,12	17,24	15,18	16,17,18	14,14	9,11	12,12	7,9	13,13	13,13	18,21	7,13.3	7,10,16,17	18,18	17,20,26
MGC803-M-2	Gastric Carcinoma	Yes	No public data, parental cell line MGC803	X,X	10,11,12	27,28	11,12	9,10,12	17,24	15,18	16,17,18	12,14	9,11	12,12	7,9	13,13	13,13	18,21	7,7	7,10,16,17	18,19	17,20,26
MGC803-TdT	Gastric Carcinoma	Yes	No public data, parental cell line MGC803	X,X	10,11,12	27,28	11,12	9,10,12	17,24	15,18	16,17,18	12,14	9,11	12,12	7,9	13,13	13,13	18,21	7,7	7,10,16,17	18,19	17,20,26
EC109-Cas9-570	Esophageal Carcinoma	Yes	No public data, parental cell line EC109	X,X	12,12	30,30	8,12	10,10	17,20	17,17	16,17	13,14	12,12	8,8	9,9	13,13	12,16	25,25	11,11	16,16	13,13	19,20
EC109-Cas9-571	Esophageal Carcinoma	Yes	No public data, parental cell line EC109	x,x	12,12	30,30	8,12	10,10	17,20	17,17	16,17	13,14	12,12	8,8	9,9	13,13	12,16	25,25	11,11	16,16	13,13	19,20
EC109-Cas9-572	Esophageal Carcinoma	Yes	No public data, parental cell line EC109	x,x	12,12	30,30	8,12	10,10	17,20	17,17	16,17	13,14	12,12	8,8	9,9	13,13	12,16	25,25	11,11	16,16	13,13	19,20
EC109-Cas9-573	Esophageal Carcinoma	Yes	No public data, parental cell line EC109	x,x	12,12	30,30	8,12	10,10	17,20	17,17	16,17	13,14	12,12	8,8	9,9	13,13	12,16	25,25	11,11	16,16	13,13	19,20
COC1/DDP	Ovarian Carcinoma	Yes	No public data, parental cell line COC1	X,X	12,13	30,33.2	9,13,14	11,11	24,24	15,15	16,17,20	12,13	10,12,13	8,8	6,7	14,15	12,18	23,24	11,12	5,14	11,13	18,22
COC1	Ovarian Carcinoma	Yes	No public data	X,X	12,13	30,33.2	9,13,14	11,11	24,24	15,15	16,17,20	12,13	10,12,13	8,8	6,7	14,14.2,15	12,18	23,24	11,12
EC109	Esophageal Carcinoma	Yes	No public data	X,X	12,12	30,30	8,12	10,10	17,20	17,17	16,17	13,14	12,12	8,8	9,9	13,13	12,16	25,25	11,11
HCC-94	Cervical Carcinoma	Yes	No public data	X,X	10,10	29,30	9,11	12,12	23,24	15,17	14,17	14,15	11,13	8,8	7,9	13,13	14,19	22,24.2	8,11
HCCC-9810	Liver Carcinoma	Yes	No public data	X,X	11,11	30,32	10,12	11,12	17,19	17,17	16,17	10,13	9,12	8,11	9,9	13,14	15,15	23,24	11,11
HCE8693	Cecum Adenocarcinoma	Yes	No public data	X,Y	11,15	29,32.2	11,11	12,12	23,24	15,16	14,17,18	10,11	11,12	8,8	9,9	14,14	13,17	21,23	10,10
HFF	Foreskin Carcinoma	Yes	No public data	X,Y	9,15	29,31	8,11	10,12	OL,22	15,16	17,19	12,16	11,13	9,11	7,9	13,14	13,15	22,22	8,12
MGC803	Gastric Carcinoma	Yes	No public data	x,x	10,11,12	27,28	11,12	9,10,12	17,24	15,18	16,17,18	12,14	9,11	12,12	7,9	13,13	13,13	18,21	7,13.3	7,10,16,17	18,19	17,20,26
TJ905	Glinoma	Yes	No public data	X,Y	11,12	30,30	11,12	11,12	22,25	17,17	16,18	12,14	9,11	8,11	7,9.3	15.2,16	13,15	25,25	13,13
A039Ca	Breast Carcinoma	Yes	donor tissue	X,X	9,11	30,30	9,12	10,12	17,18	16,18	17,18	14,15	9,12	18,19	8,11	8,9	13,14	16,16	26,26	14,14	8,11	18,18
AN58Ca	Breast Carcinoma	Yes	donor tissue	X,X	9,13	31.2,32	8,12	12,12	23,24	14,16	16,19	12,15	9,12	16,18	10,11	9,9	13,15	14,15	20,24	12,12	10,11	19,19
AP53Ca	Breast Carcinoma	Yes	donor tissue	X,X	9,9	30,30	11,12	8,11	18,19	15,19	14,16	13,14	9,11	9,13	8,11	7,9	14,15.2	14,19	21,23	14,17	8,11	17,19
AR03Ca	Breast Carcinoma	Yes	donor tissue	X,X	11,12	30,30	8,11	10,11	20,25	16,18	14,17	11,15	9,9	13,17	8,8	9,10	13,13	13,15	19,23	13,13	8,12	19,22
Bca-0316-B2	Breast Carcinoma	Yes	donor tissue	x,x	10,13	30,30	11,11	10,12	22,24	14,16	14,16	13,14	9,11	8,8	7,9	12,14.2	20,24	23,26	9,11	11,22	13,13	18,18
Bca0525-Li	Breast Carcinoma	Yes	donor tissue	X,X	7,10	29,30	11,11	10,11	19,20	16,16	14,16	15,15	12,12	8,11	7,9	14.2,14.2	14,21	21,21	8,12	10,13	18,18	19,20
Bca-0602-W-Ca	Breast Carcinoma	Yes	donor tissue	x,x	12,12	32,32.2	12,12	11,12	18,19	15,16	14,16	11,14	9,12	8,11	9,9	14,15	15,15	22,23	8,8	15,22	14,19	17,18
Bca-Lin	Breast Carcinoma	Yes	donor tissue	X,X	11,11	29,31.2	8,10	12,12	19,20	15,16	16,17	10,13	10,11	8,11	8,9	13,14	13,13	19,24	10,10	12,12	11,18	18,21
LCC	Laryngocarcinoma	Yes	Donor tissue	X,Y	12,12	29,29	8,8	12,12	17,18	16,16	15,18	14,17	11,12	8,8	9,9	13,14	13,13	25,25	11,12	9,10	14,18	20,23
LLN	Laryngocarcinoma	Yes	Donor tissue	X,Y	12,12	29,29	8,8	12,12	17,18	16,16	15,18	14,17	11,12	8,8	9,9	13,14	13,13	25,25	11,12	9,10	14,18	20,23
UT-14	Renal Cell Carcinoma	Yes	Donor tissue	X,Y	11,12	30,30	11,11	12,12	20,24	17,17	17,19	11,12	9,11	11,11	6,6	13,14.2	12,13	23,26	11,12
UT16	Renal Cell Carcinoma	Yes	Donor tissue	X,X	10,12	28,29	8,12	11,12	23,24	15,15	18,18	12,14	9,9	8,14	7,9	14.2,15	16,21	24.2,25	11,12	15,15	12,12	19,19
UT33a	Renal Cell Carcinoma	Yes	Donor tissue	X,X	11,12	30,30	11,11	11,12	23,24	18,18	14,18	15,15	9，13	12,12	7,10	13,14	17,18	20,24	8,8	14,15	13,13	19,21
UT44	Renal Cell Carcinoma	Yes	Donor tissue	X,Y	10,11	31,33.2	11,12	11,12	23,25	15,15	17,19	16,16	12,13	8,8	8,9	14.2,15	12,13	24,24	9,12	18,22	11,14	18,24
UT48	Renal Cell Carcinoma	Yes	Donor tissue	X,Y	9,12	31.2,31.2	9,11	10,11	20,23	17,17	16,16	10,11	10,12	8,10	9,9	14,14	15,15	23,24	11,13	15,19	19,20	19,19
UT56-2	Renal Cell Carcinoma	Yes	Donor tissue	X,Y	13,13	29,30	10,11	10,11	24,26	18,18	14,14	13,14	9,10	8,11	7,9	14,14.2	15,16	23,24	11,12	15,18	14,14	19,22
UT62	Renal Cell Carcinoma	Yes	Donor tissue	X,Y	11,13	28.2,30	11,11	10,12	22,23	16,16	16,17	13,13	9,11	8,9	6,7	13,14.2	14,18	20,23	8,12	17,19	12,21	19,19
UT95	Renal Cell Carcinoma	Yes	Donor tissue	X,Y	11,11	31,32.2	11,12	10,11	23,24	13,15	14,17	13,14	9,11	11,11	7,9	13.2,14.2	13,15	20,24	8,10	13,19	19,19	19,23

## Sheet: Table S2
Supplementary Table S2. List of authenticated human tumor cell lines without public data
Cells	Tissue origin	Established by Chinese Scholars	Reference STR profile	Amelogenin	D5S818	D21S11	D7S820	CSF1PO	D2S1338	D3S1358	vWA	D8S1179	D16S539	TPOX	TH01	D19S433	D18S51	FGA	D13S317	Penta E	D6S1043	D12S391
A039Ca	Breast Carcinoma	Yes	donor tissue	X,X	9,11	30,30	9,12	10,12	17,18	16,18	17,18	14,15	9,12	18,19	8,11	8,9	13,14	16,16	26,26	14,14	8,11	18,18
AN58Ca	Breast Carcinoma	Yes	donor tissue	X,X	9,13	31.2,32	8,12	12,12	23,24	14,16	16,19	12,15	9,12	16,18	10,11	9,9	13,15	14,15	20,24	12,12	10,11	19,19
AP53Ca	Breast Carcinoma	Yes	donor tissue	X,X	9,9	30,30	11,12	8,11	18,19	15,19	14,16	13,14	9,11	9,13	8,11	7,9	14,15.2	14,19	21,23	14,17	8,11	17,19
AR03Ca	Breast Carcinoma	Yes	donor tissue	X,X	11,12	30,30	8,11	10,11	20,25	16,18	14,17	11,15	9,9	13,17	8,8	9,10	13,13	13,15	19,23	13,13	8,12	19,22
Bca-0316-B2	Breast Carcinoma	Yes	donor tissue	x,x	10,13	30,30	11,11	10,12	22,24	14,16	14,16	13,14	9,11	8,8	7,9	12,14.2	20,24	23,26	9,11	11,22	13,13	18,18
Bca0525-Li	Breast Carcinoma	Yes	donor tissue	X,X	7,10	29,30	11,11	10,11	19,20	16,16	14,16	15,15	12,12	8,11	7,9	14.2,14.2	14,21	21,21	8,12	10,13	18,18	19,20
Bca-0602-W-Ca	Breast Carcinoma	Yes	donor tissue	x,x	12,12	32,32.2	12,12	11,12	18,19	15,16	14,16	11,14	9,12	8,11	9,9	14,15	15,15	22,23	8,8	15,22	14,19	17,18
Bca-Lin	Breast Carcinoma	Yes	donor tissue	X,X	11,11	29,31.2	8,10	12,12	19,20	15,16	16,17	10,13	10,11	8,11	8,9	13,14	13,13	19,24	10,10	12,12	11,18	18,21
LCC	Laryngocarcinoma	Yes	Donor tissue	X,Y	12,12	29,29	8,8	12,12	17,18	16,16	15,18	14,17	11,12	8,8	9,9	13,14	13,13	25,25	11,12	9,10	14,18	20,23
LLN	Laryngocarcinoma	Yes	Donor tissue	X,Y	12,12	29,29	8,8	12,12	17,18	16,16	15,18	14,17	11,12	8,8	9,9	13,14	13,13	25,25	11,12	9,10	14,18	20,23
UT-14	Renal Cell Carcinoma	Yes	Donor tissue	X,Y	11,12	30,30	11,11	12,12	20,24	17,17	17,19	11,12	9,11	11,11	6,6	13,14.2	12,13	23,26	11,12
UT16	Renal Cell Carcinoma	Yes	Donor tissue	X,X	10,12	28,29	8,12	11,12	23,24	15,15	18,18	12,14	9,9	8,14	7,9	14.2,15	16,21	24.2,25	11,12	15,15	12,12	19,19
UT33a	Renal Cell Carcinoma	Yes	Donor tissue	X,X	11,12	30,30	11,11	11,12	23,24	18,18	14,18	15,15	9，13	12,12	7,10	13,14	17,18	20,24	8,8	14,15	13,13	19,21
UT44	Renal Cell Carcinoma	Yes	Donor tissue	X,Y	10,11	31,33.2	11,12	11,12	23,25	15,15	17,19	16,16	12,13	8,8	8,9	14.2,15	12,13	24,24	9,12	18,22	11,14	18,24
UT48	Renal Cell Carcinoma	Yes	Donor tissue	X,Y	9,12	31.2,31.2	9,11	10,11	20,23	17,17	16,16	10,11	10,12	8,10	9,9	14,14	15,15	23,24	11,13	15,19	19,20	19,19
UT56-2	Renal Cell Carcinoma	Yes	Donor tissue	X,Y	13,13	29,30	10,11	10,11	24,26	18,18	14,14	13,14	9,10	8,11	7,9	14,14.2	15,16	23,24	11,12	15,18	14,14	19,22
UT62	Renal Cell Carcinoma	Yes	Donor tissue	X,Y	11,13	28.2,30	11,11	10,12	22,23	16,16	16,17	13,13	9,11	8,9	6,7	13,14.2	14,18	20,23	8,12	17,19	12,21	19,19
UT95	Renal Cell Carcinoma	Yes	Donor tissue	X,Y	11,11	31,32.2	11,12	10,11	23,24	13,15	14,17	13,14	9,11	11,11	7,9	13.2,14.2	13,15	20,24	8,10	13,19	19,19	19,23
COC1	Ovarian Carcinoma	Yes	No public data	X,X	12,13	30,33.2	9,13,14	11,11	24,24	15,15	16,17,20	12,13	10,12,13	8,8	6,7	14,14.2,15	12,18	23,24	11,12
EC109	Esophageal Carcinoma	Yes	No public data	X,X	12,12	30,30	8,12	10,10	17,20	17,17	16,17	13,14	12,12	8,8	9,9	13,13	12,16	25,25	11,11
HCC-94	Cervical Carcinoma	Yes	No public data	X,X	10,10	29,30	9,11	12,12	23,24	15,17	14,17	14,15	11,13	8,8	7,9	13,13	14,19	22,24.2	8,11
HCCC-9810	Liver Carcinoma	Yes	No public data	X,X	11,11	30,32	10,12	11,12	17,19	17,17	16,17	10,13	9,12	8,11	9,9	13,14	15,15	23,24	11,11
HCE8693	Cecum Adenocarcinoma	Yes	No public data	X,Y	11,15	29,32.2	11,11	12,12	23,24	15,16	14,17,18	10,11	11,12	8,8	9,9	14,14	13,17	21,23	10,10
HFF	Foreskin Carcinoma	Yes	No public data	X,Y	9,15	29,31	8,11	10,12	OL,22	15,16	17,19	12,16	11,13	9,11	7,9	13,14	13,15	22,22	8,12
MGC803	Gastric Carcinoma	Yes	No public data	x,x	10,11,12	27,28	11,12	9,10,12	17,24	15,18	16,17,18	12,14	9,11	12,12	7,9	13,13	13,13	18,21	7,13.3	7,10,16,17	18,19	17,20,26
TJ905	Glinoma	Yes	No public data	X,Y	11,12	30,30	11,12	11,12	22,25	17,17	16,18	12,14	9,11	8,11	7,9.3	15.2,16	13,15	25,25	13,13
COC1/DDP	Ovarian Carcinoma	Yes	No public data, parental cell line COC1	X,X	12,13	30,33.2	9,13,14	11,11	24,24	15,15	16,17,20	12,13	10,12,13	8,8	6,7	14,15	12,18	23,24	11,12	5,14	11,13	18,22
EC109-Cas9-570	Esophageal Carcinoma	Yes	No public data, parental cell line EC109	X,X	12,12	30,30	8,12	10,10	17,20	17,17	16,17	13,14	12,12	8,8	9,9	13,13	12,16	25,25	11,11	16,16	13,13	19,20
EC109-Cas9-571	Esophageal Carcinoma	Yes	No public data, parental cell line EC109	x,x	12,12	30,30	8,12	10,10	17,20	17,17	16,17	13,14	12,12	8,8	9,9	13,13	12,16	25,25	11,11	16,16	13,13	19,20
EC109-Cas9-572	Esophageal Carcinoma	Yes	No public data, parental cell line EC109	x,x	12,12	30,30	8,12	10,10	17,20	17,17	16,17	13,14	12,12	8,8	9,9	13,13	12,16	25,25	11,11	16,16	13,13	19,20
EC109-Cas9-573	Esophageal Carcinoma	Yes	No public data, parental cell line EC109	x,x	12,12	30,30	8,12	10,10	17,20	17,17	16,17	13,14	12,12	8,8	9,9	13,13	12,16	25,25	11,11	16,16	13,13	19,20
803-GFP	Gastric Carcinoma	Yes	No public data, parental cell line MGC803	X,X	10,11,12	27,28	11,12	9,10,12	17,24	15,18	16,17,18	14,14	9,11	12,12	7,9	13,13	13,13	18,21	7,13.3	7,10,16,17	18,18	17,20,26
MGC803-M-2	Gastric Carcinoma	Yes	No public data, parental cell line MGC803	X,X	10,11,12	27,28	11,12	9,10,12	17,24	15,18	16,17,18	12,14	9,11	12,12	7,9	13,13	13,13	18,21	7,7	7,10,16,17	18,19	17,20,26
MGC803-TdT	Gastric Carcinoma	Yes	No public data, parental cell line MGC803	X,X	10,11,12	27,28	11,12	9,10,12	17,24	15,18	16,17,18	12,14	9,11	12,12	7,9	13,13	13,13	18,21	7,7	7,10,16,17	18,19	17,20,26
UT-7	Leukemia	NO	No public data	X,Y	12,12,	31.2,31.2	8,8	12,12	18,23	16,16	14,18,19	11,15	10,12	10,10	6,9	14,14.2	14,17	23,23	8,8	16,17	10,19	18,19
A875	Melanoma	No	No public data	X,X	11,13	28,30.2	8,11	11,12	20,24	14,15	15,16	11,11	11,12	8,11	9.3,9.3	13.2,14	17,17	22,22	8,12
Colo 357	Pancreatic Carcinoma	No	No public data	X,X	11,11	29,32.2	8,10	11,11	21,24	15,15	18,18	14,14	9,9	8,8	7,7	11,13	13,13	25,25	11,11	8,9	15,15	18,18
HA	Glinoma	No	No public data	X,Y	13,13	28,29	8,9	7,11	22,24	15,16	17,17	15,17	11,13	6,10	7,7	14,15.2	15,16	21,26	12,12	7,14	17,18	15,24
PCT	Pancreatic Carcinoma	No	No public data	X,X	11,11	32,32.2	8,10	12,12	18,23	16,16	16,16	12,13	10,10	11,11	7,8	12,14.2	14,14	19,19	8,12	10,19	12,12	20,20
PG	Lung Carcinoma	No	No public data	X,Y	11,11	29,29	9,11	12,12	18,18	16,16	18,18	13,15	13,13	11,11	7,7	13,15.2	14,14	19,19	12,12
SF17	Cerebroma	No	No public data	X,Y	11,12	27,29	8,12	10,11	16,OL	16,16	15,19	13,13	11,14	8,10	7,9.3	13,13	12,14	21,23	11,13
SF763	Cerebroma	No	No public data	X,X	12,12	27,30	11,12	9,10	19,19	15,20	16,17	13,14	10,10	10,11	9,9	13,15	16,16	22,22	10,12
SN12-PM6	Renal Cell Carcinoma	No	No public data	X,X	11,11	29,30	9,9	9,10	17,25	15,15	15,15	12,12	11,11	8,11	6,8	14,14	12,12	21,22	9,9

## Sheet: Table S3
Supplementary Table S3. List of intra-species cross-contaminated human tumor cell lines.
Misidentified Cell Line	Claimed Cell Type	Established by Chinese Scholars	Contaminating Cell Line	Actual Cell Type	Known to be misidentified	authentic stock is known to exist	Amelogenin	D5S818	D21S11	D7S820	CSF1PO	D2S1338	D3S1358	vWA	D8S1179	D16S539	TPOX	TH01	D19S433	D18S51	FGA	D13S317
BCA4	Breast Cancer	Yes	HCT116	Colorectal carcinoma	No	No	X,X	10,11	29,30	11,12	7,10	16,16	12,13,19	17,22	12,14	11,13	8,8	8,9	12,13	17,17	18,23	10,12
BEL7402	Liver Cancer	Yes	HCT-8	Colorectal carcinoma	Faseb J 29, 4268-4272 (2015)	No	X,X	13,13	29,32.2	10,OL	12,12	17,25	17,17	18,19	15,15	12,13	8,11	7,9.3	14,16	11,17	22,22	8,11
BEL7402	Liver Cancer	Yes	Hela	Cervical carcinoma	Faseb J 29, 4268-4272 (2015)	No	X,X	12,12	27,28	12,12	10,10	17,17	15,18	16,18	12,12	9,10	12,12	7,7	13,13	16,16	18,21,25	OL
BGC823	Gastric Cancer	Yes	Hela	Cervical carcinoma	Faseb J 29, 4268-4272 (2015)	No	X,X	11,12	27,28	8,12	9,10	17,17	15,18	16,18	12,13	9,10	8,12	7,7	13,13	16,16	21,21	12,13.3
EC9706	Esophageal Squamous Cell Carcinoma	Yes	Hela	Cervical Carcinoma	Faseb J 29, 4268-4272 (2015)	No	X,X	11,12	27,28	8,12	9,10	17,17	18,18	16,18	12,13	9,10	8,12	7,7	13,14	16,16	21,21	12,13.3
GLC-82	Lung Cancer	Yes	Hela	Cervical Carcinoma	Faseb J 29, 4268-4272 (2015)	No	X,X	11,12	27,28	8,12	9,10	17,17	18,18	16,18	12,13	9,10	8,12	7,7	13,14	16,16	21,21	12,13.3
Ho8910	Ovarian Cancer	Yes	Hela	Cervical Carcinoma	Faseb J 29, 4268-4272 (2015)	No	X,X	12,12	27,28	12,12	10,10	17,17	15,18	16,17,18	12,12	9,10	12,12	7,7	13,13	16,16	18,21	13.3,13.3
MGC803	Gastric Cancer	Yes	Hela	Cervical Carcinoma	Faseb J 29, 4268-4272 (2015)	Yes	X,X	11,12	27,28	8,12	9,10	17,17	15,18	16,18	12,13	9,10	8,12	7,7	13,13	16,16	21,21	12,13.3
QGY7701	Liver Cancer	Yes	Hela	Cervical Carcinoma	Faseb J 29, 4268-4272 (2015)	No	X,X	11,12	27,28	12,12	10,10	17,17	15,18	16,18	12,12	9,10	12,12	7,7	13,13	16,16	18,21	13.3,13.3
SGC7901	Gastric Cancer	Yes	Hela	Cervical carcinoma	Faseb J 29, 4268-4272 (2015)	No	X,X	11,12	27,28	12,12	10,10	17,17	16,18	16,18	12,12	9,10	12,12	7,7	13,13	16,16	18,21	13.3,13.3
SMMC7721	Liver Cancer	Yes	Hela	Cervical carcinoma	Faseb J 29, 4268-4272 (2015)	No	X,X	12,12	27,28	12,12	10,10	17,17	15,18	16,18	12,12	9,10	12,12	7,7	13,13	16,16	18,21,25	13.3,13.3
SPC-A1	Lung Cancer	Yes	Hela	Cervical carcinoma	Faseb J 29, 4268-4272 (2015)	No	X,X	11,12	27,28	8,12	9,10	17,17	15,18	16,18	12,12	9,10	8,12	7,7	13,14	16,16	21,21	12,13.3
Tca-8113	Oral Squamous Cell Carcinoma	Yes	Hela	Cervical carcinoma	Faseb J 29, 4268-4272 (2015)	No	X,X	11,12	27,28	8,12	9,10	17,17	15,18	16,18	12,13	9,10	8,12	7,7	13,14	16,16	21,21	12,13.3
Ho8910PM	Ovarian Cancer	Yes	Hela	Cervical carcinoma	Faseb J 29, 4268-4272 (2015)	No	X,X	12,12	27,28	12,12	10,10	17,17	15,18	16,17,18	12,12	9,10	12,12	7,7	13,13	16,16	18,21	13.3,13.3
QGY7703	Liver Cancer	Yes	Hela	Cervical Carcinoma	No	No	X,X	11,12	27,28	12,12	10,10	17,17	15,18	16,18	12,12	9,10	12,12	7,7	13,13	16,16	18,21	13.3,13.3
THP-21	Acute Monocytic Leukemia	Yes	K562	Leukemia	No	Yes	X,X	12,12	29,30	9,11	10,10	16,17	16,16	16,16	12,12	11,12	8,9	9.3,9.3	14,14.2	15,16	21,24	8,8
LTEP-a1	Lung Adenocarcinoma	Yes	LTEP-a1, LTEP-S	Lung Carcinoma	No	No	X,Y	12,12	32.2,32.2	10,12	11,12	20,25	16,16	14,18	15,17	8,9	8,8	7,7	13,13	14,14	24,24	11,11
LTEP-S	Lung Squamous Cell Carcinoma	Yes	LTEP-a1, LTEP-S	Lung Carcinoma	No	No	X,Y	12,12	32.2,33.2	10,12	11,12	20,25	16,16	14,18	15,17	8,9	8,8	7,7	13,13	14,14	24,24	11,11
LTEP-a2	Lung Adenocarcinoma	Yes	LTEP-a2, LTEP-a3, LTEP-SM	Lung Carcinoma	No	No	X,Y	10,10	30,30	12,12	12,12	18,23	16,17	19,19	12,15	11,11	9,11	7,7	13,13	13,14	20,27	11,11
LTEP-a3	Lung Adenocarcinoma	Yes	LTEP-a2, LTEP-a3, LTEP-SM	Lung Carcinoma	No	No	X,X	10,10	30,30	12,12	12,12	23,23	16,17	19,19	12,15	11,11	11,11	7,7	13,13	13,14	20,27	11,11
LTEP-sm	Small Cell Lung Cancer	Yes	LTEP-a2, LTEP-a3, LTEP-SM	Lung Carcinoma	No	No	X,X	10,10	30,30	12,12	12,12	23,23	16,17	19,19	12,15	11,11	9,11	7,7	13,13	13,14	20,27	11,11
EAG3	Cervical Carcinoma	Yes	SiHa	Cervical Carcinoma	No	No	X,X	9,9	29,31	10,10	12,12	24,24	15,16,17	14,17	13,16	12,12	8,8	6,9	14.2,14.2	15,15	21,21	11,11
K562-21	Chronic Myelogenous Leukemia	Yes	THP-1	Leukemia	No	Yes	X,Y	11,12	30,31.2	10,10	11,13	17,18	15,17	16,16	10,14	11,12	8,11	9.3,9.3	12.2,13	13,14	24,15	13,13
BON-1	Pancreatic Cancer	No	AGS	Gastric Carcinoma	No	Yes	X,X	9,12	29,29	10,11	11,12	20,22	16,16	16,17	13,13	11,13	11,12	6,7	13.2,16	13,13	23,24	12,12
Capan-1	Pancreatic Cancer	No	AsPC-1	Pancreatic Cancer	No	Yes	X,X	12,12	28,30	12,13	13,13	22,23	16,16	17,17	13,15	11,11	8,10	9.3,9.3	14,14	19,19	24,25	9,12
QGP-1	pancreatic islet cell carcinoma	No	BxPC-3	Pancreatic Carcinoma	No	Yes	X,X	11,11	29,29	10,13	13,13	17,19	14,16	14,18	13,13	9,11	8,8	9,9	13,16.2	12,12	20,21	11,11
OPM2	Myeloma	No	CMK	Megakaryoblastic leukemia	No	Yes	X,Y	11,12	29,29	11,11	11,13	20,23	16,,18	18,18	10,11	9,11	9,11	7,7	13,14.2	13,15	21,22,23	11,11
NCI-H520	Lung Squamous Cell Carcinoma	No	CNE-2Z	Nasopharyngeal Carcinoma	No	Yes	X,X	11,12	27,30	10,12	10,11	17,23	15,18	14,16	12,16,17	9,10,11	8,12	6,7,9	13,13	13,16	18,21	10,12
Molt-4	Acute Lymphoblastic Leukemia	No	D1.1	Leukemia	No	Yes	X,X	9,9	31.2,32.2	7,8,10	10,12	19,23	15,17	17,19,20	13,14	9,10,11	8,10	6,9.3	13,15.2	13,21	20,22	8,11
OV1063	Ovarian Carcinoma	No	Du145	Prostate Carcinoma	ICLAC list	No	X,Y	10,13	30,33	7,9,11	10,11	15,16	16,16	17,18	13,14	10,11,13	11,11	7,7	13,13	12,12	22,22	12,14
U251	Glinoma	No	GOS-3	Glinoma	No	Yes	X,Y	12,13	31,33.2	9,11	10,12	22,24	15,17	17,18	13,14	9,12	8,9	6,9.3	11.2,13,14	23,23	19,20	9,13
HCC78	Lung adenocarcinoma	No	HCC827	Lung adenocarcinoma	No	Yes	X,X	12,12	31,31	11,12	11,11	17,24	17,17	18,18	12,12	12,12	8,8	6,6	14,14	13,13	24,24	9,9
LoVo	Colorectal Carcinoma	No	HCT116	Colorectal carcinoma	No	Yes	X,X	10,11	29,30	11,12	7,10	16,16	12,19	17,22,23	12,14	11,13	8,8	8,9	12,13	17,17	18,23	10,12
SW1990	Pancreatic Cancer	No	HCT-8	Colorectal carcinoma	No	Yes	X,Y	13,13	29,32.2	10,12	12,12	17,25	17,17	18,19	15,15	12,13	8,11	7,9.3	14,16	11,17	22,22	8,11
SW-GE	Pancreatic Cancer	No	HCT-8	Colorectal carcinoma	No	Yes	X,Y	13,13	29,32.2	10,12	12,12	17,25	17,17	18,19	15,15	12,13	8,11	7,9.3	14,16	11,17	22,22	8,11
ACC-2	Adenoid Cystic Carcinoma	No	Hela	Cervical carcinoma	ICLAC list	No	X,X	11,12	27,28	8,12	9,10	17,17	15,18	17,18	12,13	9,10	8,12	7,7	13,14	16,16	21,21	12,13.3
ACC-M	Adenoid Cystic Carcinoma	No	Hela	Cervical carcinoma	ICLAC list	No	X,X	11,12	27,28	8,12	9,10	17,17	15,18	16,18	12,13	9,10	8,12	7,7	13,14	16,16	21,21	12,OL
HEp-2	Larynx Epidermoid Carcinoma	No	Hela	Cervical Carcinoma	ICLAC list	No	X,X	11,12	27,28	8,12	9,10	17,17	15,18	16,18	12,13	9,10	8,12	7,7	13,14	16,17	18,21	13.3,13.3
KB	Oral Epidermal Carcinoma	No	Hela	Cervical Carcinoma	ICLAC list	No	X,X	11,12	27,28	8,12	9,10	17,17	15,18	16,18	12,13	9,10	8,12	7,7	13,14	16,16	21,21	12,14
S4	Glinoma	No	Hela	Cervical Carcinoma	No	Yes	X,X	11,12	27,28	8,12	9,10	17,17	15,18	16,18	12,13	9,10	8,12	7,7	13,14	16,17	21,21	12,13.3
NCI-H446	Small Cell Lung Cancer	No	Hela	Cervical carcinoma	No	Yes	X,OL	11,12	27,28	8,12	9,10	17,17	15,18	16,18	12,13	9,10	8,12	7,7	13,14	16,16	18,21	12,13.3
HUT102	Lymphoma	No	Hut78	Leukemia	No	Yes	X,Y	11,11	30,30	8,11	11,11	20,25	15,16	14,15	12,14	11,12	8,9	8,9	14,14	18,18	21,25	8,12
KYSE 410	Esophageal Carcinoma	No	KYSE 150	Esophageal Carcinoma	No	Yes	X,X	12,13	30,31	10,11	12,13	25,25	15,16	16,17	10,15	9,11	8,8	7,9	15,15.2	14,14	21,24	8,11
MDA-MB-435	Breast Carcinoma	No	M14	Melanoma	ICLAC list	No	X,X	11,12	30,30	8,10	11,11	19,24	14,14	16,18	13,13	13,13	8,11	6,7	14,14	13,17	21,21	12,12
MDA-MB-435S	Breast Carcinoma	No	M14	Melanoma	ICLAC list	No	X,X	11,12	30,30	8,10	11,11	19,24	14,20	16,18	13,13	13,13	8,11	6,7	14,14	13,17	21,21	12,12
C918	Uveal Melanoma	No	M619, C918, Mum-2B	Uveal Melanoma	No	Yes	X,X	11,12	30,30	12,12	10,11	24,25	16,16	16,17	13,13	8,12	11,11	8,9.3	13,14	15,15	20,21	11,11
M619	Uveal Melanoma	No	M619, C918, Mum-2B	Melanoma	No	Yes	X,X	11,12	30,30	12,12	10,11	24,25	16,16	16,17	13,13	8,12	11,11	8,9.3	13,14	15,15	20,21	11,11
Mum-2B	Uveal Melanoma	No	M619, C918, Mum-2B	Melanoma	No	Yes	X,X	11,12	30,30	12,12	10,11	24,25	16,16	16,17	13,13	8,12	11,11	8,9.3	13,14	15,15	20,21	11,11
SF767	Glinoma	No	ME-180	Cervical carcinoma	ICLAC list	No	X,Y	12,12	30,31	9,10	11,11	18,18	16,16	15,17	14,14	12,13	8,10	8,9.3	13,15.2	12,12	23,23	11,13
KE37	Lymphoblastoma	No	Molt-4	Leukemia	No	Yes	X,Y	12,12	28,29,30,31	8,10,11	11,12,13	23,24	14,16	17,18	9,14	11,14,15	8,8	6,8	14,15	13,17	22,23,24,25	12,13
NCI-H157	Lung Carcinoma	No	NCI-H1264,NCI-H157	Lung Carcinoma	ICLAC list	No	X,X	10,13	32,32	12,12	12,12	21,22	17,18	15,15	14,16	12,13	6,12	7,9	11,13	13,15	22,23	12,12
NCI-H3122	Non-Small Cell Lung Carcinoma	No	NCI-H1299	Lung Carcinoma	No	Yes	X,X	11,11	32.2,32.2	10,10	12,12	23,24	17,17	16,18	10,13	12,13	8,8	6,9.3	14,14	16,16	20,20	12,12
NCI-H23	Non-Small Cell Lung Carcinoma	No	NCI-H157，NCI-H1264	Lung Carcinoma	No	Yes	X,X	10,13	32,32	12,12	12,12	21,22	15,17,18	15,15	14,16	12,13	6,12	7,9	11,11	13,15	22,23	12,12
NCI-H838	Non-Small Cell Lung Carcinoma	No	NCI-H157，NCI-H1264	Lung Carcinoma	No	Yes	X,X	10,13	32,32	12,12	12,12	21,22	17,18	15,15	14,16	12,13	6,12	7,9	11,13	13,15	22,23	12,12
Mum-2C	Uveal Melanoma	No	OCM-1A, Mum-2C	Melanoma	No	Yes	X,X	11,12	30,30	8,10	11,11	19,19	14,16	18,18	13,13	9,9	8,11	6,7	14,15	13,18	21,21	12,12
OCM-1A	Uveal Melanoma	No	OCM-1A, Mum-2C	Melanoma	No	Yes	X,X	11,12	30,30	8,10	11,11	19,19	14,16	18,18	13,13	9,9	8,11	6,7	14,15	13,18	21,21	12,12
KP-N-NS	Neuroblastoma	No	OS-RC-2	Renal Cell Carcinoma	No	Yes	X,Y	11,12	31.2,31.2	10,11	12,13	20,20	17,17	16,16	14,14	11,11	8,11	6,6	13,14	14,14	24,24	8,12
Y79	Retinoblastoma	No	Raji	Lymphoma	No	Yes	X,Y	10,13	28,31	10,10	10,11	22,22	15,16	16,19	14,15	8,11	8,13	6,6	14,14.2	17,17	19,27	13,13
TE671 subline No.2	Medulloblastoma	No	RD	rhabdomyosarcoma	ICLAC list	No	X,X	10,11	28,29	8,12	10,11	23,23	15,17	18,18	11,15	10,11	9,9	9.3,9.3	11,14	13,13	20,21	13,13
EJ	Bladder Cancer	No	T24	Bladder carcinoma	ICLAC list	No	X,X	10,12	29,29	10,11	10,12	20,23	16,16	17,17	14,14	9,9	8,11	6,6	13,14	16,18	22,22	12,12
PANC-1	Pancreatic Cancer	No	TCCSUP	Bladder carcinoma	No	Yes	X,X	12,12	27,31.2	8,9	10,10	17,17	15,16	14,16	13,13	9,11	8,8	6,9.3	14,14	15,15	21,21	11,14
U118MG	Glinoma	No	U-138MG	Glioblastoma	ICLAC list	No	X,Y	11,11	27,32.2	9,9	11,12	23,25	15,15	18,18	14,15	12,13	8,8	6,6	13,13	13,13	23,23	9,9
SK-N-MC	Neuroblastoma	No	Unknown	Sarcoma (Ewing's)	ICLAC list	No	X,X	11,11	30,31,2,32.2	8,8	10,10	17,21	15,16	17,18	10,10	12,12	9,11	9.3,9.3	13,15.2	13,14	21,25	11,11
U87MG	Glioblastoma	No	Unknown	Glioblastoma	Sci Transl Med 8, 354re353 (2016)	No	X,X	11,12	28,32.2	8,9	10,11	20,23	16,17	15,17	10,11	12,12	8,8	9.3,9.3	15,15.2	13,14	18,24	8,11
CNE-1	Nasopharyngeal Carcinoma	Yes	Hela	Cervical carcinoma	ICLAC list	No	X,X	11,12	30,30	10,10	10,11	20,23	15,15	14,14	12,16	9,11	8,9	9,9	13,13	13,13	21,21	10,12
CNE2Z	Nasopharyngeal Carcinoma	Yes	Hela	Cervical carcinoma	ICLAC list	No	X,X	11,12	27,30	10,12	10,11	17,23	15,18	14,16	12,16,17	9,10,11	8,12	6,7,9	13,13	13,16	18,21	10,12
CNE2Z-EGFP	Nasopharyngeal Carcinoma	Yes	Hela	Cervical carcinoma	No	No	X,X	11,12	27,30	10,12	10,11	17,23	15,18	14,16	12,17	9,10,11	8,12	6,7,9	13,13	13,16	18,21	10,12	17,17	11,14,18	20,21
CNE2Z-Luc2-TdT	Nasopharyngeal Carcinoma	Yes	Hela	Cervical carcinoma	No	No	X,X	11,12	27,30	10,12	10,11	17,23	15,18	14,16	12,12	9,10,11	8,12	6,7,9	13,13	13,16	18,21	10,12	17,17	11,14,18	20,21
CNE2Z-mcherry	Nasopharyngeal Carcinoma	Yes	Hela	Cervical carcinoma	No	No	X,X	11,12	27,30	10,12	10,11,12	17,23	15,18	14,16	12,12	9,10,11	8,12	6,7,9	13,13	13,16	18,21	10,12	17,17	11,14,18	20,21
CNE2Z-TdT	Nasopharyngeal Carcinoma	Yes	Hela	Cervical carcinoma	No	No	X,X	11,12	27,30	10,12	10,11	17,23	15,18	14,16	12,16,17	9,10,11	8,12	6,7,9	13,13	13,16	18,21	10,12	17,17	11,14,18	20,21

## Sheet: Table S4
Supplementary Table S4. List of inter-species cross-contaminated human tumor cell lines.
Misidentified Cell Line	Claimed Cell Type	Established by Chinese Scholars	Species Identification by PCR	STR profiling	Known to be misidentified	authentic stock is known to exist
SHG44	Human glioma cells	Yes	Rat	no signal	No	Unknown
Daudi	Human Burkkit lymphoma cells	No	Mouse	not tested	No	Yes
F56	Human adenocarcinoma Cells	Yes	Mouse	not tested	No	Unknown
HELAV-CP-15	Human cervical cancer cells with Cas9 stable expression	Yes	Mouse	no signal	No	No
HELAV-CP-27	Human cervical cancer cells with Cas9 stable expression	Yes	Mouse	no signal	No	No
HELAV-CP-5	Human cervical cancer cells with Cas9 stable expression	Yes	Mouse	no signal	No	No
HELAV-CP-9	Human cervical cancer cells with Cas9 stable expression	Yes	Mouse	no signal	No	No
MKN28	Human gastric carcinoma cells	No	Mouse	no signal	No	Yes
NCI-H205	Human adrenal adenoma cells	No	Mouse	not tested	No	Yes
NEC	Human esophageal cancer cells	Yes	Mouse	not tested	No	Yes
OS-RC-2	Human renal carcinoma cells	No	Mouse	not tested	No	Yes
RAMOS	Human B lymphoma cells	No	Mouse	not tested	No	yes
WuS1	Human myeloma cells	Yes	Mouse	not tested	No	Unknown
SCaBER	Human urinary bladder squamous cell carcinoma cells	No	Monkey	no signal	No	Yes
A549-CN-1	Human lung cancer cells with Cas9 stable expression	Yes	Chinese Hamster	no signal	No	No
A549-CN-5	Human lung cancer cells with Cas9 stable expression	Yes	Chinese Hamster	no signal	No	No
A549-CN-6	Human lung cancer cells with Cas9 stable expression	Yes	Chinese Hamster	no signal	No	No
A549-CP-C14	Human lung cancer cells with Cas9 stable expression	Yes	Chinese Hamster	no signal	No	No
A549-CP-H2	Human lung cancer cells with Cas9 stable expression	Yes	Chinese Hamster	no signal	No	No
SK-OV-3	Human ovarian cancer cells	No	Chinese Hamster	not tested	No	Yes
A-427	Human lung carcinoma cells	No	Bovine	no signal	No	Yes

## Sheet: Table S5
Supplementary Table S5. List of cross-contaminating human tumor cell lines.
Cell Lines	Claimed Cell Type	Established by Chinese Scholars	Species Identification by PCR	authentic stock is known to exist	STR profiling	STR Matching Analysis	Known to be misidentified	authentic stock is known to exist
786-0	Human Renal Carcinoma cells	No	Human	Yes	Amelogenin：X,Y；CSF1PO：10,11,13；D13S317：8,11；D16S539：11,12；D18S51：13,14,19；D19S433：13,13；D21S11：29,30；D2S1338：17,18,22,23；D3S1358：14,16；D5S818：9,12；D7S820：10,11,12；D8S1179：12,13；FGA：19,23,24；TH01：6,7,9；TPOX：8,11；vWA：15,17	Mixture	No	Yes
803-Luc2-TdT	Human Gastric Cancer cells	Yes	Human	Yes	Amelogenin：X,X；CSF1PO：9,10,12；D13S317：7,10,11；D16S539：9,10,11；D18S51：13,16,17；D19S433：14,14；D21S11：27,28,30,33；D2S1338：17,22,24；D3S1358：15,17,18；D5S818：10,11,12；D7S820：11,12,13；D8S1179：11,16；FGA：18,21,22；TH01：7,9；TPOX：8,12；vWA：14,16	Mixture	No	Yes
803-mcherry	Human Gastric Cancer cells	Yes	Human	Yes	Amelogenin：X,X；CSF1PO：9,10,11,12,13；D13S317：12,14；D16S539：9,10,11,13；D18S51：13,17；D19S433：13,17,18；D21S11：28,28；D2S1338；17,19,20；D3S1358：14,15,16,18；D5S818：8,9；D7S820：11,12；D8S1179；12,13；FGA；22,23,24；TH01：7,9.3；TPOX：11,12；vWA：16,19；	Mixture	No	Yes
BeWo	Human choriocarcinoma cells	No	Human, Mouse	Yes	Amelogenin：X,Y；CSF1PO：11,12；D13S317：9,11；D16S539：13,14；D18S51：14,16；D19S433：13,15；D21S11：30；D2S1338：21,24；D3S1358：15；D5S818：10,11；D7S820：10,12；D8S1179：12；FGA：22,23,24；TH01：9,9.3；TPOX：8；vWA：16；	Bewo/JEG3	No	Yes
PG-LH7	Human lowly metastatic lung cancer cells	Yes	Human, Mouse	No	Amelogenin：X,X；CSF1PO：12,13；D13S317：12,12；D16S539：13,13；D18S51：14,14；D19S433：13,15.2；D21S11：29,29；D2S1338：18,18；D3S1358：16,17；D5S818：11,11；D7S820：9,9；D8S1179：13,15；FGA：19,19；TH01：7,7；TPOX：11,12；vWA：18,18；	PG	No	No
AN58Ca P15	Human breast cancer cells	Yes	Human, Mouse	Yes	Amelogenin；X,X；CSF1PO：12,12；D12S391：19,19；D13S317：10,11；D16S539：9,12；D18S51：14,15；D19S433：13,15；D21S11：31.2,32；D2S1338：23,24；D3S1358：14,16；D5S818：9,13；D6S1043：12,12；D7S820：8,12；D8S1179：12,15；FGA：20,24；Penta E：16,18；TH01：9,9；TPOX：10,11；vWA：16,19；	Donor tissue	No	Yes
Molt-4	Human Acute Lymphoblastic Leukemia Cells	No	Human, Mouse	Yes	not tested	-	No	Yes
PG-BE1	Human highly metastatic human lung cancer cells	Yes	Human, Mouse	No	not tested	-	No	No
